# Supplementary material for: Cell-autonomous immune gene expression is repressed in pulmonary neuroendocrine cells and small cell lung cancer
Source: Commun Biol. 2021 Mar 9;4:314. doi: 10.1038/s42003-021-01842-7 (PMC7943563; doi:10.1038/s42003-021-01842-7)
Supplement: Supplementary file 4 — Supplementary Data 1-5 [file 42003_2021_1842_MOESM4_ESM.xlsx]

## Sheet: Table_legends
Supplementary Data 1 NE signature based on SCLC cell line RNA-seq data
Supplementary Data 2 Patient characteristics, data availability and quantification of CD4 and CD8 T cells based on IHC
Supplementary Data 3 GSEA results for SCLC cell lines and George_2015 tumor datasets.
Supplementary Data 4 Correlation between genes from InnateDB and NE scores in SCLC and NBL cell lines
Supplementary Data 5 Correlation between 995 immunosuppressive genes and NE scores from SCLC datasets

## Sheet: Supp Data 1_NE_signature
Gene_Symbol	mean_NE	mean_NonNE
SNAP25	6.12893	0.729102
AP3B2	4.61911	0.638907
SYP	5.60336	0.52762
BEX1	7.37315	0.701278
NCAM1	6.27708	0.672398
RUNDC3A	5.37413	0.526269
SCG3	6.26548	0.160657
KIF1A	6.59511	1.15619
TUBB2B	7.60679	2.64719
INSM1	6.86884	0.107593
TMEM198	3.36805	0.756176
CRMP1	6.64923	1.29722
CHGA	6.72064	0.24288
RAB39A	4.09511	0.832861
UNC13A	3.59656	0.454972
MAPK8IP1	4.51444	1.59585
KIF5C	5.7133	0.730593
PGBD5	4.25477	0.762769
GNG4	7.03811	2.46991
SCAMP5	5.27752	2.419
GNAO1	5.55541	1.24787
CHGB	5.94523	0.876944
DPYSL5	5.66344	0.536954
SOGA3	4.15408	0.827241
CHRNB2	3.59966	0.0869815
GPX8	0.699328	5.26899
ITGB4	0.770508	4.99813
HFE	0.432803	3.28321
NABP1	1.14625	4.60756
LGALS3	1.45482	6.56438
IFITM3	1.41234	7.00423
TGFBR2	0.653902	4.83892
NT5E	0.398803	5.63559
WWTR1	0.892639	5.44136
EMP1	0.507639	5.47038
ANXA3	0.694443	5.84803
IL18	0.116311	4.948
EPHA2	0.742115	4.96482
S100A16	1.05039	7.04346
CYR61	0.819967	5.6663
YAP1	0.571443	5.98019
RHBDF1	0.507525	3.05382
AHNAK	0.828803	5.12926
ADGRG6	0.519082	4.77558
GPRC5A	0.515951	6.52561
ANXA1	1.25415	8.36185
CAV1	0.503459	6.56506
MYOF	0.642508	6.49789
CAV2	0.758689	6.16298
OSMR	0.313869	5.61552

## Sheet: Supp Data 2_sample_table
ID	Gender	Age	Smoking Status	TNM Stage	Neoadjuvant Status	Has Expr Data	Has ASCL1 IHC	Has T cell IHC	NE Score	CD4 cells/mm2	number of CD4 cells	area analyzed for CD4 staining	CD8 cells/mm2	number of CD8 cells	area analyzed for CD8 staining
SCLC-01	M	53	Ever	T1N1M1		TRUE	FALSE	FALSE	0.382309
SCLC-02	F	69	Never	pT2N2M0	NO	TRUE	FALSE	FALSE	-0.177348
SCLC-03	F	71	Ever	pT2N0M0	NO	TRUE	FALSE	FALSE	-0.708524
SCLC-04	M	63	Never	T2N2Mx	NO	TRUE	TRUE	TRUE	0.400071	59.632	144	2.41481e+06	65.0155	157	2.41481e+06
SCLC-05	M	61	Ever	T4N2M1	YES	TRUE	FALSE	FALSE	-0.433548
SCLC-06	M	56	Ever	T4N2M0		TRUE	FALSE	FALSE	0.397457
SCLC-07	M	61	Ever	T3N0M0	NO	TRUE	FALSE	FALSE	0.205543
SCLC-08	M	57	Ever	T4N2M0		TRUE	FALSE	FALSE	-0.766996
SCLC-09	F	48		T1N1M0	YES	TRUE	FALSE	FALSE	-0.62663
SCLC-10	M	56	Ever	T4N2M0	NO	TRUE	TRUE	TRUE	0.502995	1.53589	3	1.95327e+06	2.04793	4	1.95319e+06
SCLC-11	F	65	Ever	T2N2M0	NO	TRUE	TRUE	TRUE	-0.258162	256.966	977	3.80206e+06	484.737	1843	3.80206e+06
SCLC-13	M	43	Ever	T4N2M0	NO	TRUE	TRUE	FALSE	0.359807
SCLC-14	F	70		T4N2M0	NO	TRUE	TRUE	TRUE	0.0294602	19.8753	84	4.22635e+06	18.6922	79	4.22635e+06
SCLC-15	M	61	Ever	T2N2M0	NO	TRUE	TRUE	TRUE	0.264418	23.9476	101	4.21755e+06	58.3277	246	4.21755e+06
SCLC-16	M	40		T1N1M0	YES	TRUE	TRUE	TRUE	0.0672314	73.2606	136	1.85639e+06	147.06	273	1.85639e+06
SCLC-18	M	49	Ever	T4N2M0	NO	TRUE	TRUE	TRUE	0.173301	3.34435	17	5.0832e+06	60.395	307	5.0832e+06
SCLC-19	M	57	Ever	T2N0M0	NO	TRUE	TRUE	TRUE	0.108997	118.887	927	7.7973e+06	102.6	800	7.7973e+06
SCLC-20	M	37	Never	T4N1M0	NO	TRUE	TRUE	TRUE	-0.0472607	207.654	788	3.79478e+06	357.352	1356	3.79458e+06

## Sheet: Supp Data 3_GSEA_results
LINCS_L1000_Ligand_Perturbations_up	LINCS_L1000_Ligand_Perturbations_up	LINCS_L1000_Ligand_Perturbations_up	LINCS_L1000_Ligand_Perturbations_up	LINCS_L1000_Ligand_Perturbations_up	LINCS_L1000_Ligand_Perturbations_up	LINCS_L1000_Ligand_Perturbations_up	LINCS_L1000_Ligand_Perturbations_up	LINCS_L1000_Ligand_Perturbations_up		ENCODE_and_ChEA_Consensus_TFs_from_ChIP-X	ENCODE_and_ChEA_Consensus_TFs_from_ChIP-X	ENCODE_and_ChEA_Consensus_TFs_from_ChIP-X	ENCODE_and_ChEA_Consensus_TFs_from_ChIP-X	ENCODE_and_ChEA_Consensus_TFs_from_ChIP-X	ENCODE_and_ChEA_Consensus_TFs_from_ChIP-X	ENCODE_and_ChEA_Consensus_TFs_from_ChIP-X	ENCODE_and_ChEA_Consensus_TFs_from_ChIP-X	ENCODE_and_ChEA_Consensus_TFs_from_ChIP-X
SCLC cell lines	SCLC cell lines	SCLC cell lines	SCLC cell lines		George_2015	George_2015	George_2015	George_2015		SCLC cell lines	SCLC cell lines	SCLC cell lines	SCLC cell lines		George_2015	George_2015	George_2015	George_2015
geneset	NES	p	padj		geneset	NES	p	padj		geneset	NES	p	padj		geneset	NES	p	padj
IFNG-MCF7	-3.16	0	0		IFNA-SKBR3	-3.76	0	0		REST ENCODE	2.59	0	0		FOXM1 ENCODE	3.73	0	0
IFNA-SKBR3	-3.13	0	0		IFNG-MCF10A	-3.74	0	0		REST CHEA	1.77	0	0		REST ENCODE	3.56	0	0
IFNA-BT20	-3.1	0	0		IFNA-BT20	-3.71	0	0		EZH2 ENCODE	1.58	0	0		E2F4 ENCODE	2.9	0	0
IFNG-SKBR3	-3.06	0	0		IFNG-BT20	-3.69	0	0		FOXM1 ENCODE	1.56	0.02897	0.085911		EZH2 ENCODE	2.64	0	0
IFNG-MCF10A	-3.05	0	0		IFNG-SKBR3	-3.64	0	0		EZH2 CHEA	1.37	0	0		REST CHEA	2.24	0	0
IFNG-BT20	-3.01	0	0		IFNG-MDAMB231	-3.58	0	0		IRF3 ENCODE	1.31	0.001	0.00358333		IRF3 ENCODE	1.99	0	0
IFNA-MCF7	-2.98	0	0		IFNG-MCF7	-3.53	0	0		SP1 ENCODE	1.29	0.001	0.00358333		EZH2 CHEA	1.99	0	0
TGFA-SKBR3	-2.86	0	0		IL1-MDAMB231	-3.5	0	0		SP2 ENCODE	1.25	0.004	0.01376		SP1 ENCODE	1.87	0	0
IFNG-MDAMB231	-2.83	0	0		IFNA-MCF7	-3.49	0	0		PBX3 ENCODE	1.25	0.001	0.00358333		HDAC2 ENCODE	1.87	0	0
BTC-SKBR3	-2.78	0	0		IL1-MCF10A	-3.42	0	0		SIX5 ENCODE	1.25	0	0		PBX3 ENCODE	1.81	0	0
EPR-SKBR3	-2.77	0	0		IL1-BT20	-3.39	0	0		FOS ENCODE	1.24	0.022	0.0700741		SP2 ENCODE	1.78	0	0
IL1-HS578T	-2.77	0	0		IL1-HS578T	-3.37	0	0		NFYA ENCODE	1.23	0	0		SUZ12 ENCODE	1.73	0.03	0.054
IL1-MDAMB231	-2.75	0	0		TNFA-HS578T	-3.35	0	0		E2F4 ENCODE	1.23	0.026	0.0798571		NFYA ENCODE	1.7	0	0
IL1-MCF10A	-2.74	0	0		IFNG-HS578T	-3.32	0	0		NRF1 ENCODE	1.2	0.001	0.00358333		FOS ENCODE	1.66	0	0
HBEGF-SKBR3	-2.7	0	0		IFNA-MDAMB231	-3.3	0	0		RFX5 ENCODE	1.19	0.038	0.108933		RFX5 ENCODE	1.65	0	0
IL1-BT20	-2.68	0	0		IL1-SKBR3	-3.29	0	0		FOXP2 ENCODE	1.16	0.31744	0.767385		SIX5 ENCODE	1.64	0	0
AR-SKBR3	-2.68	0	0		TNFA-MDAMB231	-3.27	0	0		NFYB ENCODE	1.12	0.011	0.0363846		TRIM28 CHEA	1.59	0.0017	0.004
IFNG-HS578T	-2.66	0	0		IL6-SKBR3	-3.25	0	0		HDAC2 ENCODE	1.11	0.37321	0.802401		NRF1 ENCODE	1.59	0	0
IL6-SKBR3	-2.65	0	0		TNFA-MCF10A	-3.21	0	0		MYOD1 ENCODE	1.11	0.12613	0.338974		ZEB1 ENCODE	1.53	0.11	0.18
IFNA-MDAMB231	-2.64	0	0		TNFA-SKBR3	-3.11	0	0		SUZ12 ENCODE	1.11	0.14857	0.387182		E2F1 CHEA	1.51	0	0
EGF-SKBR3	-2.59	0	0		IL1-MCF7	-3.09	0	0		SUZ12 CHEA	1.09	0	0		NFYB ENCODE	1.51	0	0
FGF1-MCF7	-2.59	0	0		TNFA-BT20	-3.05	0	0		RCOR1 ENCODE	1.09	0.267	0.675353		E2F6 ENCODE	1.45	0	0
IL1-SKBR3	-2.55	0	0		TNFA-MCF7	-3.02	0	0		E2F1 CHEA	1.06	0.348	0.767385		EGR1 ENCODE	1.45	0	0
TNFA-SKBR3	-2.54	0	0		IFNA-HS578T	-2.94	0	0		CREB1 CHEA	1.05	0.342	0.767385		YY1 ENCODE	1.35	0	0
TNFA-MCF10A	-2.54	0	0		TGFA-BT20	-2.88	0	0		ATF3 ENCODE	1.04	0.57326	1		ZBTB33 ENCODE	1.35	0.0015	0.0036
TNFA-MDAMB231	-2.51	0	0		HBEGF-SKBR3	-2.88	0	0		BCL3 ENCODE	1.04	0.40895	0.837374		SUZ12 CHEA	1.34	0	0
EGF-BT20	-2.48	0	0		BTC-SKBR3	-2.87	0	0		ZKSCAN1 ENCODE	1.04	0.51155	0.977629		ZBTB7A ENCODE	1.31	0	0
TNFA-HS578T	-2.48	0	0		EPR-SKBR3	-2.86	0	0		KLF4 CHEA	1	0.404	0.837374		CREB1 CHEA	1.3	0	0
IL1-MCF7	-2.47	0	0		TGFA-SKBR3	-2.84	0	0		EGR1 ENCODE	1	0.565	1		MYOD1 ENCODE	1.3	0.16	0.25
HRG-MCF7	-2.44	0	0		AR-SKBR3	-2.82	0	0		E2F6 ENCODE	1	0.654	1		TRIM28 ENCODE	1.28	0.38	0.49
BTC-MCF7	-2.43	0	0		PDGFBB-HS578T	-2.8	0	0		SOX2 CHEA	0.99	0.433	0.866		CREB1 ENCODE	1.26	0	0
TGFA-BT20	-2.43	0	0		FGF1-MCF7	-2.74	0	0		ZEB1 ENCODE	0.98	0.683	1		BHLHE40 ENCODE	1.23	0.082	0.14
HGF-HS578T	-2.42	0	0		GDNF-MCF7	-2.73	0	0		TRIM28 CHEA	0.95	0.59574	1		POU5F1 CHEA	1.22	0.17	0.25
GDNF-MCF7	-2.38	0	0		EGF-BT20	-2.72	0	0		ETS1 ENCODE	0.95	0.68839	1		SOX2 CHEA	1.21	0.013	0.026
TNFA-MCF7	-2.36	0	0		HGF-HS578T	-2.72	0	0		CREB1 ENCODE	0.94	0.906	1		CBX3 ENCODE	1.21	0.57	0.67
HBEGF-BT20	-2.34	0	0		FGF1-HS578T	-2.69	0	0		RUNX1 CHEA	0.93	0.603	1		RCOR1 ENCODE	1.21	0.0057	0.012
BTC-HS578T	-2.34	0	0		SCF-SKBR3	-2.66	0	0		ZMIZ1 ENCODE	0.93	0.802	1		BRCA1 ENCODE	1.21	0	0
IFNA-HS578T	-2.32	0	0		HRG-SKBR3	-2.62	0	0		FOXA2 ENCODE	0.93	0.64646	1		SIN3A ENCODE	1.19	0.0027	0.0062
TNFA-BT20	-2.31	0	0		EGF-HS578T	-2.56	0	0		ZBTB7A ENCODE	0.93	0.931	1		KLF4 CHEA	1.19	0.0041	0.0092
IGF2-BT20	-2.3	0	0		HBEGF-BT20	-2.56	0	0		NELFE ENCODE	0.92	0.74568	1		TCF3 CHEA	1.16	0.018	0.036
PDGFBB-HS578T	-2.3	0	0		GAS6-BT20	-2.54	0	0		GABPA ENCODE	0.91	0.976	1		CHD1 ENCODE	1.14	0.058	0.1
EGF-MCF7	-2.28	0	0		EPR-BT20	-2.53	0	0		BHLHE40 ENCODE	0.91	0.81481	1		SMAD4 CHEA	1.13	0.046	0.082
EPR-BT20	-2.28	0	0		EGF-SKBR3	-2.51	0	0		BRCA1 ENCODE	0.89	0.999	1		NR2C2 ENCODE	1.1	0.26	0.37
FGF1-HS578T	-2.25	0	0		BTC-BT20	-2.5	0	0		TCF3 CHEA	0.89	0.755	1		AR CHEA	1.09	0.02	0.038
KGF-MCF7	-2.24	0	0		MSP-SKBR3	-2.5	0	0		USF1 ENCODE	0.88	0.979	1		UBTF ENCODE	1.09	0.013	0.026
HRG-SKBR3	-2.22	0	0		EPG-SKBR3	-2.43	0	0		GATA1 CHEA	0.87	0.824	1		SALL4 CHEA	1.07	0.33	0.45
MSP-SKBR3	-2.22	0	0		KGF-MCF7	-2.41	0	0		NR2C2 ENCODE	0.87	0.9018	1		BCL3 ENCODE	1.06	0.49	0.6
EGF-HS578T	-2.12	0	0		EGF-MCF7	-2.39	0	0		FOXA1 ENCODE	0.86	0.83707	1		USF2 ENCODE	1.05	0.12	0.18
HGF-MCF7	-2.1	0	0		HRG-MCF7	-2.35	0	0		YY1 ENCODE	0.86	1	1		USF1 ENCODE	1.05	0.068	0.12
EPG-SKBR3	-2.09	0	0		BFGF-MCF7	-2.32	0	0		PML ENCODE	0.86	0.997	1		TCF3 ENCODE	1.04	0.19	0.28
IL4-HS578T	-2.08	0	0		EPG-BT20	-2.32	0	0		CHD1 ENCODE	0.85	0.956	1		ZC3H11A ENCODE	1.03	0.71	0.81
AR-BT20	-2.08	0	0		BTC-HS578T	-2.29	0	0		TCF3 ENCODE	0.83	0.987	1		ZMIZ1 ENCODE	1.03	0.19	0.28
EPG-BT20	-2.02	0	0		MSP-HS578T	-2.29	0	0		USF2 ENCODE	0.82	0.992	1		ATF2 ENCODE	1.03	0.022	0.041
HRG-MDAMB231	-1.99	0	0		BNGF-HS578T	-2.28	0	0		ZBTB33 ENCODE	0.81	0.986	1		TCF7L2 ENCODE	1.02	0.37	0.48
TGFA-MCF7	-1.98	0	0		IGF2-BT20	-2.25	0	0		SMAD4 CHEA	0.8	0.902	1		FOXP2 ENCODE	1.01	0.72	0.82
BTC-BT20	-1.98	0	0		TGFA-MCF7	-2.24	0	0		AR CHEA	0.79	0.968	1		NANOG CHEA	1	0.38	0.48
SCF-SKBR3	-1.97	0	0		IL4-HS578T	-2.22	0	0		CTCF ENCODE	0.78	1	1		ATF3 ENCODE	0.98	0.84	0.91
BFGF-MCF7	-1.91	0	0		TGFA-HS578T	-2.21	0	0		ATF2 ENCODE	0.78	1	1		CTCF ENCODE	0.97	0.15	0.23
INS-SKBR3	-1.81	0	0		MCSF-MDAMB231	-2.21	0	0		FLI1 ENCODE	0.78	0.995	1		PML ENCODE	0.97	0.23	0.32
MSP-HS578T	-1.8	0	0		HGF-MCF7	-2.2	0	0		SMC3 ENCODE	0.77	0.993	1		YY1 CHEA	0.97	0.64	0.74
HBEGF-HS578T	-1.79	0	0		AR-BT20	-2.19	0	0		TCF7L2 ENCODE	0.76	0.995	1		RAD21 ENCODE	0.96	0.31	0.42
MCSF-MDAMB231	-1.72	0	0		BTC-MCF7	-2.16	0	0		MAX ENCODE	0.76	1	1		GABPA ENCODE	0.95	0.27	0.37
EPR-MCF10A	-1.71	0	0		GAS6-HS578T	-2.11	0	0		ELF1 ENCODE	0.75	1	1		NELFE ENCODE	0.91	0.92	0.99
EGF-MDAMB231	-1.69	0	0		BFGF-HS578T	-2.11	0	0		SIN3A ENCODE	0.71	0.999	1		TAF7 ENCODE	0.9	0.78	0.87
GAS6-MCF7	-1.68	0	0		PDGFBB-SKBR3	-2.07	0	0		MYC CHEA	0.68	1	1		MAX ENCODE	0.9	0.54	0.65
GAS6-BT20	-1.66	0	0		HBEGF-HS578T	-2.04	0	0		YY1 CHEA	0.67	0.997	1		TAF1 ENCODE	0.84	0.84	0.91
BFGF-HS578T	-1.66	0	0		GAS6-MDAMB231	-2.04	0	0		STAT5A ENCODE	0.66	0.98265	1		ZNF384 ENCODE	0.81	0.98	1
PDGFBB-SKBR3	-1.65	0.0085	0.01		EPG-MCF7	-2.01	0	0		ZC3H11A ENCODE	0.65	0.99044	1		MYC ENCODE	0.75	1	1
IL17-BT20	-1.63	0.0065	0.008		BTC-MDAMB231	-2.01	0	0		SRF ENCODE	-0.86	0.33333	0.767385		ETS1 ENCODE	0.73	1	1
BNGF-BT20	-1.57	0	0		GAS6-MCF7	-2	0	0		KAT2A ENCODE	-0.91	0.8	1		FLI1 ENCODE	0.72	1	1
IL17-MCF7	-1.54	0	0		EPG-MCF10A	-1.99	0	0		TAF1 ENCODE	-0.92	#NUM!	#NUM!		BCLAF1 ENCODE	0.72	1	1
HGF-MDAMB231	-1.53	0	0		HRG-MDAMB231	-1.98	0	0		MYC ENCODE	-0.95	#NUM!	#NUM!		MYC CHEA	0.71	1	1
EPG-MCF7	-1.51	0	0		IL17-BT20	-1.97	0	0		RAD21 ENCODE	-0.96	#NUM!	#NUM!		ELF1 ENCODE	0.6	1	1
TGFA-HS578T	-1.51	0	0		PDGFBB-MDAMB231	-1.91	0	0		GATA2 CHEA	-0.96	#NUM!	#NUM!		CEBPD ENCODE	-0.92	0.55	0.66
BNGF-HS578T	-1.51	0	0		PDGFBB-BT20	-1.84	0	0		TRIM28 ENCODE	-0.99	0.47059	0.91979		KAT2A ENCODE	-1.03	0.83	0.91
EPG-MCF10A	-1.48	0	0		HGF-MDAMB231	-1.81	0	0		BCLAF1 ENCODE	-0.99	#NUM!	#NUM!		STAT5A ENCODE	-1.03	0.56	0.66
GAS6-MDAMB231	-1.47	0	0		EGF-MDAMB231	-1.8	0	0		NANOG CHEA	-1	#NUM!	#NUM!		SRF ENCODE	-1.03	0.42	0.51
GAS6-HS578T	-1.46	0	0		MCSF-SKBR3	-1.75	0	0		ERG CHEA	-1	0.33333	0.767385		FOXA2 ENCODE	-1.03	0.39	0.49
MCSF-HS578T	-1.42	0	0		HGF-BT20	-1.72	0	0		UBTF ENCODE	-1	#NUM!	#NUM!		HNF4A ENCODE	-1.11	0	0
IL4-MDAMB231	-1.38	0.015	0.018		HRG-BT20	-1.72	0.0024	0.0026		TAF7 ENCODE	-1.02	#NUM!	#NUM!		SMC3 ENCODE	-1.11	0	0
BTC-MDAMB231	-1.33	0.024	0.028		BNGF-BT20	-1.67	0	0		CEBPD ENCODE	-1.03	#NUM!	#NUM!		EGR1 CHEA	-1.14	0.11	0.18
BFGF-BT20	-1.3	0.017	0.02		MCSF-HS578T	-1.67	0	0		ZNF384 ENCODE	-1.04	#NUM!	#NUM!		ERG CHEA	-1.15	0.35	0.46
TGFA-MCF10A	-1.3	0.026	0.03		INS-SKBR3	-1.6	0	0		SPI1 ENCODE	-1.08	#NUM!	#NUM!		TP53 CHEA	-1.19	0.069	0.12
IL4-MCF7	-1.3	0.033	0.038		BFGF-BT20	-1.55	0.0074	0.0078		SPI1 CHEA	-1.12	#NUM!	#NUM!		FOXA1 ENCODE	-1.2	0.18	0.27
MCSF-SKBR3	-1.25	0.042	0.047		MCSF-MCF7	-1.5	0	0		IRF1 ENCODE	-1.14	0.11111	0.308241		PPARG CHEA	-1.21	0.012	0.025
EPG-MDAMB231	-1.2	0.077	0.086		IL4-MCF7	-1.48	0.0024	0.0026		EGR1 CHEA	-1.16	0	0		ZKSCAN1 ENCODE	-1.24	0.33	0.44
IL6-MCF7	-1.18	0.078	0.087		EPG-MDAMB231	-1.45	0.0024	0.0026		POU5F1 CHEA	-1.21	0	0		TP63 CHEA	-1.26	0	0
EGF-MCF10A	-1.17	0.13	0.14		IL6-MCF7	-1.41	0.0049	0.0052		HNF4A ENCODE	-1.23	#NUM!	#NUM!		STAT3 CHEA	-1.29	0.11	0.18
MCSF-MCF7	0.92	0.72	0.72		IL17-MCF7	-1.37	0.038	0.039		PPARG CHEA	-1.26	#NUM!	#NUM!		GATA1 CHEA	-1.32	0	0
PDGFBB-MDAMB231	0.97	0.62	0.63		IL4-MDAMB231	-1.33	0.049	0.05		NFIC ENCODE	-1.26	0	0		STAT3 ENCODE	-1.32	0	0
PDGFBB-BT20	0.97	0.54	0.56		IGF2-SKBR3	-1.33	0.014	0.015		SALL4 CHEA	-1.3	0	0		PPARD CHEA	-1.39	0.0026	0.006
BTC-MCF10A	1.03	0.66	0.66		EPR-MCF10A	-1.22	0.059	0.06		TP63 CHEA	-1.3	#NUM!	#NUM!		NFIC ENCODE	-1.41	0.0076	0.016
IGF2-SKBR3	1.07	0.35	0.37		IGF1-MCF7	1.09	0.22	0.22		STAT3 CHEA	-1.31	0	0		NFE2L2 CHEA	-1.44	0	0
IGF1-MCF7	1.13	0.32	0.33		TGFA-MCF10A	1.78	0	0		TP53 CHEA	-1.32	0	0		RUNX1 CHEA	-1.46	0	0
HRG-BT20	1.19	0.19	0.2		BTC-MCF10A	1.79	0	0		PPARD CHEA	-1.33	0	0		GATA2 CHEA	-1.5	0	0
HGF-BT20	1.24	0.14	0.15		EGF-MCF10A	2.15	0	0		RELA ENCODE	-1.34	#NUM!	#NUM!		SPI1 ENCODE	-1.59	0	0
										STAT3 ENCODE	-1.34	#NUM!	#NUM!		CEBPB ENCODE	-1.6	0.022	0.041
										NFE2L2 CHEA	-1.35	#NUM!	#NUM!		SPI1 CHEA	-1.74	0	0
										FOSL2 ENCODE	-1.62	0	0		ESR1 CHEA	-1.75	0	0
										CEBPB ENCODE	-1.65	0	0		IRF1 ENCODE	-1.77	0	0
										CBX3 ENCODE	-1.7	0	0		FOSL2 ENCODE	-1.83	0	0
										ESR1 CHEA	-1.75	0	0		RELA ENCODE	-2.21	0	0
										VDR CHEA	-1.79	0	0		VDR CHEA	-2.76	0	0
										IRF8 CHEA	-2.16	0	0		IRF8 CHEA	-3.39	0	0

## Sheet: Supp Data 4_innateDB_NE_cor
gene	SCLC_r	SCLC_pv	NBL_r	NBL_pv	innateDB_description (PMID: summary)
PRKRA	0.094	0.44	0.42	0.093	25784705: The G3BP1-CAPRIN1-PRKRA complex represents a new mode of PRKRA activation and links stress responses with innate immune activation through PRKRA without a requirement for foreign double-stranded RNA pattern recognition.; 26608320: A defective interfering RNA isolated from the Hu-191 vaccine strain of measles virus is sensed by PRKRA and DDX58 to initiate an innate antiviral response.; 2…
DDX3X	-0.104	0.39	0.113	0.67	18583960: DDX3X is a critical component of the TANK-binding kinase 1 (TBK1)-dependent innate immune response.; 20127681: DDX3X is an antiviral MAVS (IPS-1) enhancer, where it can bind viral RNA to join it in the MAVS complex and this augments virus-mediated IFN-beta induction and host cell protection against virus infection.; 20657822: DDX3X RNA helicase can augment TBK1/IKKepsilon activity and h…
DDX58	-0.442	0.00015	-0.898	1e-06	15208624: DDX58 (RIG-I) is a cytoplasmic RNA helicase that functions as an intracellular sensor of dsRNA leading to the induction of Interferon (IFN) production independently of TLR signalling.; 18948594: DDX58 (RIG-I) first and second caspase recruitment domains (CARDs) have distinct roles in TRIM25-mediated RIG-I ubiquitination, which leads to initiation of an antiviral signalling cascade.; 190…
IL1A			-0.7	0.0018	25463072: Interleukin-1 (IL1A/IL1B) plays a key role in the interaction between local vessel wall cells and invading monocytes to multiply cholesterol-triggered inflammation in the vessel wall.; 25474109: IFNG interferes with the IL-1/NFKBIZ axis in β-glucan-activated dendritic cells and promotes T cell-mediated immune responses with increased release of IFNG and IL22, and diminished production o…
IFIH1	-0.272	0.024	-0.939	2.4e-08	16785313: IFIH1 (MDA5) recognizes distinct RNA viruses and plays a major role in the elimination of RNA viruses in vivo.; 15563593: IFIH1 binds V proteins of paramyxoviruses and this inhibit its activation of the IFNB1 (IFN-beta) promoter.; 11805321: IFIH1 is a double-stranded RNA-dependent ATPase that contains both a caspase recruitment domain and RNA helicase motifs. IFIH1 may also function as …
EFTUD2	-0.35	0.0032	0.052	0.84	25878102: EFTUD2 is a novel innate immune regulator that restricts hepatitis C virus infection through an RIG-I/MDA5-mediated, JAK-STAT-independent pathway.; 25878102: EFTUD2 is a novel innate immune antiviral regulator that restricts hepatitis C virus infection through a DDX58/IFIH1-mediated, JAK-STAT-independent pathway.
IRF3	0.084	0.49	-0.653	0.0045	9463386: IRF3 is a transcription factor that activates type-1 interferon (IFN) and IFN responsive genes.; 11991981: IRF3 is directly activated after virus infection and functions as a key activator of the intermediate/early alpha/beta interferon (IFN) genes as well as the RANTES chemokine gene.; 18818105: IRF3 transcription factor induces type I interferons (IFNs) and elicits innate antiviral res…
TRAF6	-0.093	0.45	0.308	0.23	16184196: TRAF6 is an adapter protein linking kinases to TNF receptor, and IL-1 receptor signalling pathways, and also has E3 ubiquitin ligase activity.; 18617513: TRAF6 autoubiquitination and its interaction with Ubc13 are dependent on zinc finger 1 (ZF1) motif and an intact RING domain, necessary elements in signalling by IL-1, LPS and RANKL.; 18922473: TRAF6 is specifically required for the Sm…
MAVS	0.243	0.044	-0.372	0.14	19036819: MAVS oligomer is essential in the formation of a multiprotein membrane-associated signalling complex that enables downstream activation of IRF3 and NF-kappaB in antiviral innate immunity.; 16177806: MAVS is a caspase recruitment domain (CARD)-containing adaptor protein that interacts with DDX58 (RIG-I) and recruits CHUK (IKKalpha), IKBKB (IKKbeta) and IKBKE (IKKepsilon) kinases by means…
IKBKB	-0.319	0.0076	-0.371	0.14	18692471: IKBKB regulates late-phase allergic reactions promoted by the release of pro-inflammatory cytokines in an NF-kappaB-dependent manner.; 20627395: Phosphorylated IKBKB is conjugated with a monoubiquitin by the E3 ubiquitin ligase TRIM21 leading to down-regulatioin of IKBKB-induced NF-kappaB signalling. The TRIM21-mediated monoubiquitination is involved in the translocation of active IKBKB…
RELA	-0.188	0.12	-0.371	0.14	11980335: RELA, NF-kappaB p65 subunit, is involved in the transcription regulation of many genes including those genes involved in apoptosis, response to stress and inflammation.; 21209118: RELA is a subunit of NFKB and is not essential for virus-stimulated IFNB expression, instead, RELA sustains autocrine IFNB signalling prior to infection. The absence of RELA causes significant delays in IFNB i…
IFIT5	0.033	0.79	0.28	0.28	26334375: IFIT5 is a positive regulator in IKK phosphorylation and NF-κB activation.
CAMP	-0.404	0.00058	0.224	0.39	19625657: CAMP represents a potent antimicrobial and cell-stimulating agent, most abundantly expressed in peripheral organs such as lung and skin during inflammation.; 19748465: CAMP, a protein that has direct antimicrobial activity, serves as a mediator of vitamin D3-induced autophagy.; 19812202: CAMP (LL-37) modulates IFN-gamma responses during both the innate and adaptive phases of immune resp…
CASP1	-0.526	3.4e-06	-0.735	0.00078	15039421: CASP1 activates NF-kappaB independent of its enzymatic activity and contributes to inflammation by proteolysis of pro-IL1B (IL-1 beta) and RIPK2 activation of NF-kappaB and MAPK1.; 19124602: CASP1 is part of the inflammasome complex, along with pathogen-specific nucleotide oligomerization and binding domain (NOD)-like receptors (NLRs) and in some cases the scaffolding protein ASC. Forma…
IL1B			-0.51	0.037	20195505: IL1B is an important proinflammatory cytokine that activates monocytes, macropages, and neutrophils. IL1B processing during infection is a complex process in which the inflammasomes are only one of several activation mechanisms.; 20401526: Mature IL1B production requires, in addition to the synthesis of pro-IL1B, cleavage of the precursor protein by the inflammatory CASP1 (Caspase-1) wh…
TLR4	-0.137	0.26	-0.827	4.2e-05	18326860: TLR4 is activated by LPS and this recognition activates the Src family kinases, Src, Fyn and Yes, which in turn contribute to tyrosine phosphorylation of Zonula adherens proteins to open the endothelial paracellular pathway.; 15852007: TLR4 binding to microbial ligands can be inhibited by CD180 and its helper molecule, LY86, via direct interactions with the TLR4 signalling complex.; 101…
TLR2	-0.52	4.6e-06	-0.638	0.0058	20505832: TLR2 plays a critical role in the ability of innate immunity to determine M. pulmonis numbers in the lung, and early after respiratory infection TLR2 recognition of M. pulmonis triggers initial cytokine responses of host cells.; 20927103: TLR2 functions as a sensor of oxidation-associated molecular patterns, providing a key link connecting inflammation, oxidative stress, innate immunity…
PELI3	0.322	0.0069	0.046	0.86	17997719: PELI3 and other pellino isoforms are the E3 ubiquitin ligases that mediate the IL-1-stimulated formation of K63-pUb-IRAK1 in cells, which may contribute to the activation of IKBKB and NF-kappaB, as well as other signalling pathways dependent on IRAK1 and IRAK4.; 25483963: Autophagy causes PELI3 degradation during Tlr4-signalling, subsequently inhibiting Il1b expression and impairing the…
MIR223	0.029	0.81			22984082: MIR223 negatively regulates NLRP3 inflammasome activity. ; 22984081: MIR223 regulates the NLRP3 inflammasome and IL-1β production.; 26296289: MIR223 regulates macrophage function by modulating cytokine production and NF-κB activation through inhibition of RELA phosphorylation and nuclear translocation.
COLEC12	-0.166	0.17	-0.156	0.55	26290605: Soluble COLEC12 can recognize Aspergillus fumigatus leading to activation of the alternative pathway of complement.
TLR3	-0.432	0.00021	-0.861	9.3e-06	19074283: TLR3-type II IFN signalling cooperates with the RIG-I/MDA5-type I IFN axes for efficient innate antiviral immune responses.; 19865078: TLR3-dependent antiviral pathway is negatively regulated by activated F2RL1 leading to blunted expression of TLR3/IRF3 driven genes, as well as activation of IRF3 and STAT1.; 19865078: TLR3, TLR2, or TLR4 cooperate with proteinase-activated receptors (PA…
CLEC4E	-0.07	0.57	0.101	0.7	21267996: CLEC4E, a C-type lectin receptor, is a pattern recognition receptor critical for immune responses to fungi. CLEC4E is coupled to SYK kinase and signals via CARD9 to activate NFKB, which in turns induces both innate and adaptive immunity.; 24733387: Glycerol monomycolate is a unique ligand for CLEC4E (Mincle).; 26296894: Cholesterol crystals are an endogenous ligand for CLEC4E and their …
ITGB1	-0.3	0.012	-0.892	1.5e-06	20877569: ITGB1 along with ITGA3 is a novel regulator for the recognition of bacterial lipopeptides. ITGB1/ITGA3 integrin regulates endosomal Toll-like receptor (TLR)-2/TLR1 signalling, serving as a mechanism for modulating inflammatory responses.; 26288256: IFNG primes mast cells for enhanced anti-bacterial and pro-inflammatory responses to Staphylococcus aureus, partially mediated by ITGB1.
DDX60L	-0.089	0.47	-0.899	9.3e-07	26269178: DDX60L is an important effector protein of the innate immune response against hepatitis C virus.
HDAC2	-0.112	0.36	0.845	2e-05	20798038: Histone deacetylase 2 (HDAC2) is part of a repressor complex, along with key components that include HDAC1, RE-1 silencing transcription factor (REST), co-repressor of REST (CoREST), and lysine-specific demethylase (LSD) 1. The HDAC/CoREST/REST/LSD1 repressor complex is a significant component of host innate immunity.; 26287468: TET2 selectively mediates active repression of IL6 transcr…
NFKBIZ	-0.394	0.00081	-0.887	2.1e-06	16513645: Inhibits the DNA binding of RELA and NFKB1; 19783680: A key regulator of IL-6 production in human monocytes and plays an important role in both TLR and NOD-like receptor ligand induced inflammation; 25474109: IFNG interferes with the IL-1/NFKBIZ axis in β-glucan-activated dendritic cells and promotes T cell-mediated immune responses with increased release of IFNG and IL22, and diminishe…
IL6	-0.057	0.64	-0.704	0.0016	21148800: IL6 trans-signalling via STAT3 is a critical modulator of LPS-driven pro-inflammatory responses through cross-talk regulation of the TLR4/Mal signalling pathway broader mechanism that regulates the severity of the host inflammatory response.; 22096605: IL6 synthesis is regulated by the opposing effects of prostaglandin (PG)E(2) and PGD(2) in human chondrocytes. IL6 synthesis is increase…
TET2	-0.069	0.57	0.023	0.93	26287468: TET2 selectively mediates active repression of IL6 transcription via NFKBIZ and HDAC2 during inflammation resolution in innate myeloid cells, including dendritic cells and macrophages.
MARCH5			0.477	0.053	21625535: MARCH5 is a mitochondrial ubiquitin ligase that positively regulates TLR7 signalling. MARCH5 interacts with TANK to induce NFkB-mediated gene expression.; 26246171: MARCH5 modulates MAVS-mediated antiviral signalling, preventing excessive immune reactions.
ISG15	-0.244	0.044	-0.695	0.002	19043203: ISG15 (ISGylation) post-translational modification is mediated by a sequential reaction similar to ubiquitination and has been shown to negatively regulate the NF-kappaB pathway.; 22022264: ISG15 expression is induced during a hepatitis C virus infection in an IRF3-dependent manner. ISG15 acts as a negative modulator of the RIG-I pathway by mediating the level of DDX58 (RIG-I) ubiquitin…
IFNB1			-0.285	0.27	20174559: IFNB1 has an essential role in the anti-viral response and optineurin (OPTN) has a role in the inhibition of virus-triggered IFNB1 induction.; 20501842: Viral RNA-induced IFNB1 production is suppressed by oncogenic RAS through negative regulation of RIG-I signalling, leading to promotion of virus spread.; 20699220: IFNB1 expression is inhibited by influenza A virus polymerase by binding…
JMJD6	0.343	0.004	-0.205	0.43	26221041: Reversible arginine methylation of TRAF6 is regulated by PRMT1 and JMJD6 and this in turn regulates TRAF6-dependent TLR signalling.
PRMT1	0.15	0.22	0.438	0.079	19136629: PRMT1 is a protein arginine methyltransferase and a novel and crucial negative regulator of STAT1 activation that controls PIAS1-mediated repression by arginine methylation. ; 26221041: Reversible arginine methylation of TRAF6 is regulated by PRMT1 and JMJD6 and this in turn regulates TRAF6-dependent TLR signalling.
RORC	-0.001	0.99	0.293	0.25	26187413: Differentiation of Type 3 innate lymphoid cells (ILC3) to IL7R(+) ILC1 is reversible whereas IL7R(+) ILC1 can differentiate to ILC3 in the presence of IL2, IL23A, and IL1B dependent on the transcription factor RORC, and this process is enhanced in the presence of retinoic acid.
IL23A	-0.001	0.99	-0.356	0.16	20405269: IL23A expression is regulated by MAP3K8 in lipopolysaccharide (LPS)-stimulated macrophages through ERK activation.; 20404142: IL23A suppresses innate immune response independently of IL17A during carcinogenesis and metastasis (shown in mice).; 21097874: IL23A is a LPS induced gene, and its expression in macrophages correlate with the severity of chronic intestinal inflammation. IL23A is…
IL7R	-0.263	0.029	-0.701	0.0017	26187413: Differentiation of Type 3 innate lymphoid cells (ILC3) to IL7R(+) ILC1 is reversible whereas IL7R(+) ILC1 can differentiate to ILC3 in the presence of IL2, IL23A, and IL1B dependent on the transcription factor RORC, and this process is enhanced in the presence of retinoic acid.
TMEM173			-0.818	5.9e-05	18724357: TMEM173 (STING) is an endoplasmic reticulum (ER) receptor that facilitates interferon (IFN) induction by binding to DDX58 (RIG-I) and to subunits of TRAP complex that facilitates translocation of proteins into the ER following translation.; 18818105: TMEM173 is a critical mediator of virus-triggered type I IFN signalling and a critical mediator of virus-triggered IRF3 activation.; 19776…
TBK1	-0.28	0.02	-0.352	0.17	18977754: TBK1 alternative splicing negatively regulates virus-triggered IFN-beta signalling pathway by disrupting DDX58 and MAVS, and inhibiting IFN-beta signalling pathways.; 16286919: TBK1 and IKBKE (IKKi) kinases are required for innate immune activation by B-DNA, which may be important in antiviral innate immunity and other DNA-associated immune disorders.; 12692549: TBK1 and IKBKE have a pi…
NLRC5	-0.036	0.77	-0.843	2.1e-05	19414032: NLRC5 is nn NLR (nucleotide-binding domain and leucine-rich repeat containing family receptors) that is part of the family of pattern recognition receptors (PRRs) and is involved in immunity against intracellular pathogens.; 20061403: NLRC5 represents a molecular switch of IFN-gamma activation sequence/IFN-specific response element signalling pathways contributing to antiviral defence m…
NLRP3			-0.368	0.15	25978411: Influenza A virus non-structural protein 1, NS1, physically interacts with endogenous NLRP3 downregulating NLRP3 inflammasome activation as well as NF-kB, leading to a reduction in the levels of inflammatory cytokines.; 25816776: RNA cleavage products, catalyzed by RNASEL, bind to DHX33 to facilitate the formation of a complex with MAVS and NLRP3 during viral infection. ; 26610398: H. p…
C2	-0.001	0.99	-0.52	0.032	25381436: Staphylococcus aureus extracellular adherence protein (Eap) binds to C4B to inhibit binding of both full-length C2 and its C2b fragment, disrupting the formation of the C3 proconvertase (C4b2) and significantly diminishing the extent of S. aureus opsonophagocytosis and killing by neutrophils.; 26608922: Complement interfering protein (CIP) of group B Streptococcus (GBS) shows high affin…
C4B	-0.16	0.19	-0.478	0.052	25381436: Staphylococcus aureus extracellular adherence protein (Eap) binds to C4B to inhibit binding of both full-length C2 and its C2b fragment, disrupting the formation of the C3 proconvertase (C4b2) and significantly diminishing the extent of S. aureus opsonophagocytosis and killing by neutrophils.; 26608922: Complement interfering protein (CIP) of group B Streptococcus (GBS) shows high affin…
PLA2G2A	-0.1	0.41	0.007	0.98	26644377: IL22 induced at an early stage of L. monocytogenes infection enhances innate immunity against L. monocytogenes in the liver by stimulating hepatocytes to produce an antimicrobial molecule, PLA2G2A
IL22			-0.366	0.15	18978771: IL22 plays a role in mucosal immunity where it helps constrain inflammation and protect mucosal sites.; 20870448: IL22 is a member of the IL-10 cytokine family that is produced by special immune cell populations and ts primary effects on target cells include its role in innate immune defence against infections, in tumourigenesis, and in inflammatory diseases.; 21469124: IL22 increases t…
SKP2	-0.201	0.098	0.543	0.024	27194766: IFI27 restricts viral infection by recruiting an E3 ligase, SKP2, for ubiquitination and degradation of viral protein.
IFI27	-0.535	2.2e-06	0.05	0.85	20939681: IFI27 is a mitochondrial protein and its expression sensitizes cells to apoptotic stimuli via mitochondrial membrane destabilization. ; 27194766: IFI27 restricts viral infection by recruiting an E3 ligase, SKP2, for ubiquitination and degradation of viral protein.
IFIT3	-0.297	0.013	-0.73	0.00087	21813773: IFIT3 triggers host antiviral responses by bridging TBK1 to MAVS, and IFIT3 plays an important role in the activation of IRF3.; 27210312: Hepatitis B virus-induced MIR146A attenuates cell-intrinsic anti-viral innate immunity through targeting DDX58 and IFIT3.
TRAF3	-0.172	0.16	-0.135	0.61	15708970: TRAF3 serves as a negative regulator of the non-canonical NF-kappaB pathway by specifically blocking the activation of NF-kappaB via TRAF2/5.; 16858409: TRAF3 is required for type I interferon production in response to intracellular double-stranded RNA. Similarly, a direct and specific interaction of the TRAF domain of TRAF3 with the TRAF-interaction motif (TIM) of MAVS is required for …
HACE1	-0.053	0.66	0.698	0.0018	27213432: HACE1 plays an inhibitory role in virus-induced signalling by disrupting the MAVS-TRAF3 complex.
NFKBIA	-0.146	0.23	-0.408	0.1	9891086: NFKBIA is a common component of the heterogeneous IKK complex that mediates an essential step of the NF-kappaB signal transduction cascade by acting as an inhibitor of NF-kappaB.; 12429743: Tyrosine phosphorylation of NFKBIA is c-Src-dependent, leading to the subsequent activation of NF-kappaB.; 16931600: Nuclear transport of the NFKBIA : RELA complex, required for the appropriate regula…
TNFAIP3	-0.287	0.017	-0.59	0.013	18268035: TNFAIP3 restricts TLR signals by restricting ubiquitination of TRAF6 and restricts MyD88-independent TLR signals by inhibiting Toll/interleukin 1 receptor domain-containing adaptor inducing interferon (IFN) beta (TICAM1)-dependent nuclear factor kappaB signals but not IFN response factor 3 signalling.; 18342009: TNFAIP3 restricts NOD2 triggered signals by deubiquitinating RIPK2.; 163060…
TLR5	-0.405	0.00055	0.33	0.2	15069060: TLR5 engagement with its ligand, flagellin, results in the activation of MAP kinases (ERK1/2, JNK, and p38) and degradation of NFKBIA (I-kappa-B-alpha).; 17283206: Toll-like receptor 5 (TLR5) is the TLR activated by bacterial flagellin and TLR5 residue 268 is responsible for human and mouse discrimination between flagellin molecules. ; 11323673: TLR5 recognizes bacterial flagellin from …
CXCR1			-0.031	0.91	26950764: CXCR1 regulates anti-Pseudomonas neutrophil responses through modulation of reactive oxygen species and interference with TLR5 expression.
LGALS3	-0.671	2.9e-10	-0.873	4.7e-06	18825751: LGALS3 exerts a regulatory role in innate immunity by diminishing IL-1beta production and thus affecting resistance to Rhodococcus equi infection.; 19951367: LGALS3, an abundant protein in macrophages and epithelial cells, belongs to a family of beta-galactoside-binding proteins, the galectins, with many proposed functions in immune response, development, differentiation, cancer and inf…
LGALS1	-0.394	0.0008	-0.817	6.2e-05	19561030: LGALS1, the prototype of a family of beta-galactoside-binding proteins, is involved in monocyte chemoattraction at sites of inflammation where it stimulates monocyte migration in a dose-dependent manner via the p44/42 MAP kinase pathway.; 26589797: LGALS1 and LGALS3 play opposing roles in the inflammatory responses to Trichomonas vaginalis infection.
IL10	-0.339	0.0044	0.259	0.32	20154735: IL10 expression is regulated in different immune cells has revealed some of the molecular mechanisms involved at the levels of signal transduction, epigenetics, transcription factor binding and gene activation.; 20435894: IL10 is a potent anti-inflammatory cytokine that is crucial for down-regulating pro-inflammatory genes which are induced by Toll-like Receptor (TLR) signalling. It als…
STAT3	-0.27	0.025	-0.576	0.015	17971840: STAT3 is a transcription factor that mediates interleukin-10 (IL-10) cytokine signalling.; 19667404: STAT3 and SRC have a role in the immunoregulation of dendritic cells (DCs) where apoptotic cells-induced inhibition of dendritic cells (DCs) requires MerTK-dependent activation of SRC and STAT3.; 20040863: STAT3 mediates mucosa-protective and anti-inflammatory functions in epithelial and…
MX1	-0.203	0.094	-0.47	0.057	18062906: MX1 is an interferon-induced member of the dynamin superfamily of large GTPases, which inhibit a wide range of viruses by blocking an early stage of the replication cycle.; 20538602: MX1 GTPase is a key mediator of cell-autonomous innate immunity against a broad range of viruses such as influenza and bunyaviruses.; 22531919: MX1 expression is upregulated by alpha-defensins in gigival ep…
C5	-0.095	0.44	-0.204	0.43	18039528: C5 is the fifth component of complement and is comprised of alpha (C5a) and beta (C5b) polypeptide chains, C5a is a complement anaphylatoxin that can stimulate the generation of nitric oxide along with the secretion of histamine and leukotriene LTC4 from several cell types and can bring about an increase in vascular permeability that facilitates eosinophil accumulation at sites of aller…
CEACAM8			-0.03	0.91	26176669: Staphylococcus aureus-induced neutrophil dysfunction correlates with the loss of C5AR1 from the neutrophil cell surface and results in C5a (C5)-induced CEACAM8 overexpression.
C5AR1	-0.013	0.92	-0.113	0.67	20159852: C5AR1 engage in crosstalk with TLR2 and Porphyromonas gingivalis, a major oral and systemic pathogen with complement C5 convertase-like activity, synergizes with C5a (fragment of complement protein C5) to increase cyclic adenosine monophosphate (cAMP) concentrations, resulting in suppression of macrophage immune function and enhanced pathogen survival.; 20457757: C5AR1 is a receptor for…
SYK	0.033	0.79	-0.2	0.44	26032420: Antibody-dependent enhancement (ADE) of Dengue virus serotype 2 (DENV-2) elevates mature IL1B secretion via SYK signalling pathway in primary monocytes.
IRF7	0.014	0.91	-0.116	0.66	19152337: IRF7 increases the expression of a broad range of IFN-stimulated genes including immunomodulatory cytokines and genes involved in antigen processing and presentation.; 15664995: IRF7 is activated in response to virus infection and stimulates the transcription of a set of cellular genes involved in host antiviral defence.; 15361868: IRF7 forms a complex with MYD88 and TRAF6 and this comp…
AIP	0.251	0.038	0.295	0.25	25911105: AIP is a novel inhibitor of IRF7 and a negative regulator of innate antiviral signalling.
DHX33	-0.223	0.065	0.262	0.31	25816776: RNA cleavage products, catalyzed by RNASEL, bind to DHX33 to facilitate the formation of a complex with MAVS and NLRP3 during viral infection.
RNASEL	-0.3	0.012	-0.337	0.19	19075243: RNASEL, antiviral endoribonuclease, is the terminal component of an RNA decay pathway that is an important mediator of IFN-induced antiviral activity and is required for the optimal induction of pro-inflammatory cytokines that play essential roles in host defence from bacterial pathogens.; 19075243: RNASEL regulates the expression of the endolysosomal protease, cathepsin-E, and endosome…
IL32	-0.488	2.1e-05	-0.689	0.0022	25820174: IL32 enhances host immunity to Mycobacterium tuberculosis.
ELAVL1	-0.413	0.00042	-0.564	0.018	14981256: ELAVL1 is a protein that binds to specific mRNA subsets, preferentially within 3' untranslated regions, and is a pivotal posttranscriptional regulator of gene expression.; 17534146: ELAVL1 is an RNA-binding protein can stabilize and/or regulate the translation of target mRNAs, thereby affecting the cellular responses to immune, proliferative, and damaging agents. It has a broad anti-apo…
CYLD	0.269	0.025	-0.332	0.19	18636086: CYLD is a negative regulator of DDX58(RIG-I)-mediated antiviral response by removing Lys 63-linked polyubiquitin chains from RIG-I and TBK1.; 18643924: CYLD is a crucial negative regulator of innate immune response in Escherichia coli pneumonia.; 21119682: CYLD is a deubiquitinase that counteracts E3 ligases and therefore play a prominent role in the downregulation of NF-κB signalling a…
CTSK	-0.124	0.31	-0.32	0.21	18762176: CTSK is a cathepsins, which are key modulators of cell death and inflammatory responses.; 25884905: Cleavage of CAMP by cathepsins CTSS and CTSK impairs its antimicrobial activity against Pseudomonas aeruginosa and Staphylococcus aureus.
CTSS	-0.136	0.26	-0.715	0.0013	18762176: CTSS is a member of the Cathepsins protein family, which are key modulators of cell death and inflammatory responses.; 21145045: CTSS is an endosomal and lysosomal protease that is upregulated during various inflammatory disorders. TLR2, 3, 4 ligand engagement increases the proteolytic activities of CTSS in macrophages. (Demonstrated in murine model); 25884905: Cleavage of CAMP by cathe…
TLR7			0.186	0.48	18071655: TLR7 recognizes long single-stranded RNA and short double-stranded RNA.; 15034168: TLR7 recognizes the single-stranded RNA viruses, vesicular stomatitis virus and influenza virus, resulting in activation of co-stimulatory molecules and production of cytokines.; 14976261: TLR7-dependent production of inflammatory cytokines can be induced by single-stranded RNA (ssRNA) molecules of non-vi…
SPHK1	-0.675	2.1e-10			20634980: SPHK1 is involved in toll-mediated human beta-defensin 2 (HBD-2) regulation in oral keratinocytes, which also involves the activation of PI3K, AKT, GSK3B (GSK-3beta) and ERK 1/2.; 20661259: SPHK1 activation, mediated by TLR4, is found to be critical for the redox-dependent activation of HIF-1alpha and ASK1, as well as for the prevention of LPS-induced activation of caspase 3 and the exp…
FCN3	-0.306	0.011	-0.397	0.11	20375620: FCN3, as well as ficolins FCN1 and FCN2, in serum are associated with MBL-associated serine protease (MASP) to form a complex and this complex binds to carbohydrates present on the surface of a variety of Gram-positive and Gram-negative bacteria through ficolin, initiating complement activation via the lectin pathway.; 26133042: H-Ficolin (FCN3), an innate immune opsonin, participates i…
CTNNB1	-0.371	0.0017	0.076	0.77	17704137: CTNNB1 binds to NFKB1 and regulates expression of C-Reactive protein (CRP) after TNF (TNF-alpha) treatment.; 20453844: CTNNB1 interacts with LRRFIP1, promoting the activation of CTNNB1, which increases IFN-beta expression by binding to the C-terminal domain of the transcription factor IRF3 and recruiting the acetyltransferase EP300 to the IFN-beta enhanceosome via IRF3.; 23785285: Stabi…
GSK3B	0.036	0.77	0.491	0.046	17912008: GSK3B is a cytoplasmic serine/threonine protein kinase that regulates NF-kappaB activation and the proliferation and survival of pancreatic cancer cells. ; 17726008: GSK3B inhibits MEKK4 activity and prevents its activation of JNK and p38, thus controlling MEKK4 dimerization both positively and negatively by regulating its interaction with specific proteins.; 20497256: GSK3B activation …
GSK3A	0.42	0.00032	0.305	0.23	26100021: Glycogen synthase kinase 3/CTNNB1 (β-catenin) axis is required for optimal induction of antiviral innate immunity.
TLR8			0.037	0.89	18985539: TLR8 expression and function is highly up-regulated in colonic epithelium from patients with active inflammatory bowel disease (IBD), suggesting that TLR8 signalling is important in the pathogenesis of IBD.; 14579267: Toll-like receptor 8 (TLR8), 7 and 9 form a functional subgroup within the TLR family that recognizes pathogen-associated molecular patterns in endosomal/lysosomal compart…
UBE2V2	0.072	0.56	0.106	0.69	26101372: TRIM5 requires UBE2W, UBE2N and UBE2V2 enzymatic activities to inhibit retroviral DNA synthesis
UBE2N	0.138	0.26	0.303	0.24	16862162: UBE2N abalation resulted in defective B cell development and in impaired B cell and macrophage activation.; 26101372: TRIM5 requires UBE2W, UBE2N and UBE2V2 enzymatic activities to inhibit retroviral DNA synthesis
UBE2W	-0.1	0.41	-0.654	0.0044	26101372: TRIM5 requires UBE2W, UBE2N and UBE2V2 enzymatic activities to inhibit retroviral DNA synthesis
TRIM5	-0.524	3.8e-06	-0.714	0.0013	21131187: TRIM5 is upregulated by Type I and Type II interferons and have been found to restrict viral replication by modulating the RIG-I pathway.; 21734563: TRIM5 is an innate intracellular HIV restriction factor that is upregulated by type I interferons.; 23438823: TRIM5 was identified in a systematic screen for positive regulators of innate immune responses.; 26101372: TRIM5 requires UBE2W, U…
OAS3	-0.173	0.15	-0.302	0.24	21190483: OAS3 is a pathogen recognition receptor for the viral pathogen-associated molecular pattern, double-stranded RNA. Upon recognition of dsRNA, the OAS3 activates RNASEL to cleave ssRNA. The OAS/RNASEL pathway triggers the RIG-I pathway and induce IFNB production.; 26063222: Antiviral activity of the 2′,5′-oligoadenylate synthetase (OAS) gene variants against dengue virus shows strong and …
OAS1	-0.28	0.02	-0.248	0.34	21190483: OAS1 is a pathogen recognition receptor for the viral pathogen-associated molecular pattern, double-stranded RNA. Upon recognition of dsRNA, the OAS1 activates RNASEL to cleave ssRNA. The OAS/RNASEL pathway triggers the RIG-I pathway and induce IFNB production.; 23319625: OAS1 is a cytoplasmic dsRNA sensor. ; 26063222: Antiviral activity of the 2′,5′-oligoadenylate synthetase (OAS) gene…
MAP3K7	-0.297	0.013	-0.53	0.029	10187861: MAP3K7 (TAK1) is a member of the mitogen-activated protein kinase kinase kinase family that, together with its activator TAK1-binding protein 1 (TAB1), activates the IKK signallosome and thus regulates NF-kappaB activation.; 17965022: MAP3K7 is an essential intermediate of NOD2 signalling where MAP3K7 deletion completely abolishes muramyl dipeptide (MDP)-NOD2 signalling, activation of N…
IRAK1	0.055	0.66	-0.208	0.42	18276832: IRAK1 plays an essential role in Toll-like receptor/interleukin-1 receptor (TLR/IL-1R) -associated NF-kappaB activation through its involvement in IKK activation, which then leads to subsequent IkappaB degradation and NF-kappaB nuclear translocation and both cytosolic and nuclear actions of IRAK1 participate in the activation of NF-kappaB-dependent transcriptional events.; 17997719: IRA…
MYD88	-0.301	0.012	-0.373	0.14	11976320: MYD88 is a Toll/IL-1R homology (TIR) domain containing adaptor which recruits IRAK1 possibly through IRAK4.; 18327267: MYD88 can interact with bacterial TIR domain containing-proteins (Tcps) identified in Escherichia coli CFT073 (TcpC) and Brucella melitensis (TcpB) and interfere with MYD88-dependent pathway, thus suppressing innate immunity and increasing virulence.; 16354686: MYD88 bi…
PELI1	-0.07	0.56	0.257	0.32	19734906: PELI1 is a ubiquitin ligase that facilitates TRIF-dependent Toll-like receptor signalling and pro-inflammatory cytokine production.; 17997719: PELI1 (pellino) isoforms are E3 ubiquitin ligases that mediate the IL-1-stimulated formation of K63-pUb-IRAK1 in cells, contributing to the activation of IKBKB and NF-kappaB, as well as other signalling pathways dependent on IRAK1 and IRAK4.; 201…
TIFA	0.263	0.029	-0.503	0.04	26068852: Bacterial-derived monosaccharide heptose-1,7-bisphosphate (HBP) is a pathogen-associated molecular pattern (PAMP) that activates TIFA-dependent immunity to Gram-negative bacteria
IFRD1	-0.015	0.9	0.041	0.88	26055519: Human papillomaviruses impair the acetylation of NFκB/RelA K310 in keratinocytes by augmenting the expression of interferon-related developmental regulator 1 (IFRD1) in an EGFR-dependent manner.
EGFR	-0.18	0.14	-0.735	0.00077	11470832: EGFR is the receptor for epidermal growth factor (EGF) and signalling through growth factor receptors controls diverse cell functions such as proliferation, migration, and differentiation.; 15284024: EGFR-induced cell migration is mediated predominantly by the JAK-STAT pathway in primary esophageal keratinocytes.; 18772136: EGFR and TLR4 are activated by neutrophil elastase (ELA2) to pr…
PDE12	-0.158	0.2	-0.192	0.46	26055709: PDE12 negatively regulates the innate immune response and inhibitors of PDE12 show increased IFN induced 2’,5’-oligoadenylate and antiviral activities.
LYN	-0.56	5.6e-07	0.193	0.46	20385881: The LYN/PI3K module negatively regulates activation of murine macrophages while Inpp5d (SHIP-1) promotes it.; 22491248: Overexpression of LYN results in endotoxin hypersensitivity due to the increased activation of dendritic cells leading to an over-production of IFNG by natural killer cells. (Demonstrated in mice); 26055819: LYN-dependent phosphorylation of the p110 catalytic subunit o…
PQBP1	0.229	0.058	0.531	0.028	26046437: PQBP1 directly binds to reverse-transcribed HIV-1 DNA and interacts with MB21D1 to initiate an IRF3-dependent innate response.
TNF			-0.031	0.91	16199883: TNF (TNF-alpha) is an important mediator of inflammation, apoptosis, and the development of secondary lymphoid structures and LRRFIP1 represses TNF expression.; 21602809: TNF pre-treated macrophages exhibit endotoxin tolerance, i.e. less cytokine production, towards LPS challenge. TNF-mediated cross-tolerization is mediated by suppression of LPS-induced signalling and chromatin remodell…
RNASE7			-0.532	0.028	25712218: RNASE7 is produced by airway epithelial basal cells in response to cigarette smoke exposure. ; 25637949: DEFB103A and RNASE7 are induced in human umbilical endothelial cells (HUVECs) by classical inflammatory cytokines such as: IFNG, IL1B and TNF.
AIM2	-0.004	0.97	-0.584	0.014	19158675: AIM2 recognizes cytosolic double stranded DNA and forms a caspase-1-activating inflammasome with PYCARD (ASC).; 20351693: AIM2 has a critical role in host innate immunity to intracellular pathogens where it is a crucial sensor of F. tularensis infection.; 20351692: AIM2 inflammasome is essential for host defence against cytosolic bacteria and DNA viruses.; 20401524: AIM2 is a newly disc…
IFI16	-0.506	9.2e-06	-0.593	0.012	20890285: IFI16, a PYHIN protein, is an intracellular DNA sensor that mediates the induction of interferon-beta (IFNB) by directly associating with IFNB-inducing viral DNA motifs. ; 21575908: IFI16 acts as a nuclear pathogen sensor and interacts with PYCARD and CASP1 to form a functional inflammasome during KSHV infections. ; 24131791: Cyclic-di-GMP-induced levels of IFI16 suppress the expression…
MAPK8	0.139	0.25	0.677	0.0028	19153595: MAPK8 phosphorylates IRF3 and is essential for IRF3 dimerization induced by polyinosinic-cytidylic acid (polyI:C).; 25642820: Mycobacterium tuberculosis phosphatase PtpA suppresses innate immunity by binding to ubiquitin; which, in turn, activates it to dephosphorylate phosphorylated MAPK8 and MAPK14.
MAPK14	-0.03	0.81	-0.238	0.36	15569672: MAPK14 is dephosphorylated by PPP2R4, which then induces apoptosis in neutrophils and the resolution of inflammation.; 21683629: MAPK14 activation is blocked by Bacillus anthracis, resulting in the opening of a connexin ATP release channel and induction of macrophage death. Constitutive activation of MAPK14 interferes with inflammasome activation and IL1B production, which compromises a…
TREM1	0.068	0.58	-0.521	0.032	20797396: TREM1 is a superimmunoglobulin receptor present on neutrophils and monocytes, which plays an important role in the amplification of inflammation and its expression is inhibited by PGD(2) and PGJ(2) in macrophages.; 21393102: TREM1 is an activating receptor expressed on neutrophils and monocytes that amplifies inflammation induced by TLR4-signalling, specifically in the induction of TNFA…
PGLYRP1			0.172	0.51	20418257: PGLYRP1 is a secreted innate immunity protein that is expressed in polymorphonuclear leukocytes and is conserved from insects to mammals, it recognizes bacterial peptidoglycan, and functions in antibacterial immunity and inflammation.; 21134971: PGLYRP1 is a peptidoglycan recognition protein and play a role in innate immunity against L. monocytogenes infection by inducing TNFA. (Demonst…
FPR2			-0.405	0.11	25605714: FPR1 and FPR2 are G-protein-coupled receptors that recognize bacterial signal peptides, constituting a novel class of immune activators that contribute to mammalian immune defence against bacteria.
FPR1			-0.414	0.099	25605714: FPR1 and FPR2 are G-protein-coupled receptors that recognize bacterial signal peptides, constituting a novel class of immune activators that contribute to mammalian immune defence against bacteria.
PPARG	-0.001	0.99	-0.634	0.0063	20421464: PPARG functions as an antimicrobial factor by maintaining constitutive epithelial expression of a subset of beta-defensin in the colon.; 21148557: PPARG negatively regulates IFNB production in TLR3/4-stimulated macrophages by preventing IRF3 binding to the IFN-beta promoter.; 25595716: MIR130A reduces hepatitis B virus (HBV) replication by down-regulating the expression of two major met…
PPARGC1A	-0.043	0.73	0.297	0.25	21966468: PPARGC1A is activated in Staphylococcus aureus-mediated sepsis via the TLR2-signalling pathway. (Demonstrated in mice); 25595716: MIR130A reduces hepatitis B virus (HBV) replication by down-regulating the expression of two major metabolic regulators PPARGC1A and PPARG, both of which can potently stimulate HBV replication.
DR1	-0.107	0.38	0.243	0.35	25589657: DR1, a novel host susceptibility gene for influenza A virus replication, suppresses host innate immunity and enhances viral RNA replication.
CASP4	-0.397	0.00074	-0.948	7.4e-09	25964352: CASP4 is a critical regulator of noncanonical inflammasome activation that initiates defence against bacterial pathogens in primary macrophages by mediating cell death and IL1A release
PTX3	-0.183	0.13	-0.658	0.0041	19050261: PTX3 is a multifunctional soluble molecule involved in inflammation and innate immunity. It is a unique factor H (FH) ligand in that it can bind both of the two hot-spots of FH and can participate in the localization of functionally active FH.; 20208538: PTX3, an essential component of humoral innate immunity, and immunoglobulins share functional outputs, including complement activation…
S100A12	-0.074	0.54	-0.564	0.018	25964473: S100A12 is induced in response to H. pylori infection and inhibits bacterial growth and viability in vitro by binding nutrient zinc.
CXCL14	-0.556	7.1e-07	0.401	0.11	25964486: CXCL14 is important for constitutive antimicrobial defences against pneumonia
CAPRIN1	-0.174	0.15	0.578	0.015	25784705: The G3BP1-CAPRIN1-PRKRA complex represents a new mode of PRKRA activation and links stress responses with innate immune activation through PRKRA without a requirement for foreign double-stranded RNA pattern recognition.
G3BP1	-0.306	0.011	0.129	0.62	25520508: EIF2AK2 (PKR) is recruited to stress granules by G3BP1 to promote innate immune responses at both transcriptional and translational levels. ; 25784705: The G3BP1-CAPRIN1-PRKRA complex represents a new mode of PRKRA activation and links stress responses with innate immune activation through PRKRA without a requirement for foreign double-stranded RNA pattern recognition.
ULK1	0.037	0.76	0.688	0.0023	25792739: Stimulation of TMEM173-dependent IRF3 activation by ultraviolet radiation is due to apoptotic signalling-dependent disruption of ULK1, a pro-autophagic protein that negatively regulates TMEM173.
WFDC12	-0.082	0.5	-0.076	0.77	25770093: WFDC12 plays a role in the regulation of lung inflammation.
HAVCR2			0.162	0.53	21637332: HAVCR2 is constitutively expressed on human resting monocytes/macrophages and functions as a cap to block IL12, which is a key pro-inflammatory cytokine linking innate and adaptive immune responses. HAVCR2 plays a crucial role in the negative regulation of innate immune responses through crosstalk with PDCD1 and SOCS1 to limit STAT1 phosphorylation in HCV infection.; 23967307: TLR activ…
HIF1A	-0.33	0.0056	-0.505	0.039	18606657: HIF1A transcription is induced by IFNA2 in human endothelial cells though a JAK-ISGF3 pathway under normoxic conditions, and that this response contributes to the anti-proliferative activity of this cytokine.; 17965024: HIF1A expression is regulated by intracellular calcium levels, resulting in modulation of PPP3CA (calcineurin) activity and RACK1 dimerization.; 20517715: Hypoxia-induci…
CHUK	-0.231	0.056	0.075	0.77	12351658: CHUK is part of the inhibitor kappaB kinase (IKK) complex that phosphorylates IRS1 at Ser(312) and this contributes to the insulin resistance mediated by activation of inflammatory pathways.; 9891086: CHUK (IKK-alpha) is part of the IKK signalosome that phosphorylates NFKBIA and NFKBIB, leading to activation of NF-kappaB.; 17434128: CHUK (IKKalpha) phosphorylates CREBBP (CBP), regulatin…
IL18	-0.606	3.5e-08	-0.686	0.0024	20195505: IL18 and IL1B are important pro-inflammatory cytokines that activates monocytes, macropages, and neutrophils, as well as induce the Th1 and Th17 adaptive cellular responses.; 22940097: IL18 secreted by inflammatory monocytes is critical for the differentiation of memory CD8(+) T and NK lymphocytes into antimicrobial effector cells. (Demonstrated in mice); 25732728: Primary γδ T cells pr…
CXCR4	0.443	0.00014	0.512	0.036	21094463: CXCR4 is a chemokine receptor that is essential for homing of stem cells and more mature neutrophils to the bone marrow.; 25705792: MIR146A upregulation by CXCR4 antagonist AMD3100 treatment or ZBTB16 silencing, decreases CXCR4 protein expression and prevents HIV-1 infection of leukemic monocytic cell line and CD4(+) T lymphocytes.
ZBTB16	0.069	0.57	0.412	0.1	25705792: MIR146A upregulation by CXCR4 antagonist AMD3100 treatment or ZBTB16 silencing, decreases CXCR4 protein expression and prevents HIV-1 infection of leukemic monocytic cell line and CD4(+) T lymphocytes.
IL1RAPL1	0.072	0.55	-0.789	0.00017	25654981: IL37 acts as an extracellular cytokine to inhibit innate inflammation by binding to IL18R1 and then using IL1RAPL1 for its anti-inflammatory properties.
IL18R1	-0.281	0.019	-0.614	0.0088	25654981: IL37 acts as an extracellular cytokine to inhibit innate inflammation by binding to IL18R1 and then using IL1RAPL1 for its anti-inflammatory properties.
CLEC6A	-0.273	0.023	-0.267	0.3	20493731: CLEC6A (Dectin-2) recognition of alpha-mannans and induction of Th17 cell differentiation is essential for host defence against Candida albicans.; 21267996: CLEC6A, a C-type lectin receptor, is a pattern recognition receptor critical for immune responses to fungi. CLEC6A is coupled to SYK kinase and signals via CARD9 to activate NFKB, which in turns induces both innate and adaptive immu…
ANO6	-0.323	0.0067	-0.034	0.9	25651887: Stimulation of P2RX7 receptors activates ANO6 to enhance bacterial phagocytosis and killing by macrophages.
P2RX7	-0.193	0.11	0.366	0.15	18765670: P2X7 activity is modulated by human cathelicidin CAMP (LL-37) receptor in a structure-dependent manner and is involved in the proliferative cell response to CAMP.; 21988719: P2RX7 activation in lipopolysaccharide (LPS)-primed myeloid cells results in secretion of pro-inflammatory cytokines IL1B and IL18. In addition, P2RX7 functions in the recognition and phagocytosis of non-opsonized b…
SLC22A3	0.091	0.46	-0.154	0.56	25561729: SLC22A3 deficiency significantly decreases lipopolysaccharide- induced monocytic inflammatory response by interrupting NF-kB and MAPKs (mitogen-activated protein kinases) signalling cascades in a histamine dependent manner.
TPP2	-0.094	0.44	0.386	0.13	25525876: TPPII controls the balance between intracellular amino acid availability, lysosome number, and glycolysis, which is vital for adaptive and innate immunity and neurodevelopmental health.
EIF2AK2	-0.348	0.0034	-0.55	0.022	12954221: EIF2AK2 is a protein kinase that is regulated by RNA and is an important mediator of the antiviral and anti proliferative actions of interferon (IFN).; 12954221: EIF2AK2 binds both SP1 and SP3 but only SP3 functions as part of the interferon-inducible complex with ISGF-3 proteins, consisting of STAT1, STAT2, and IRF9.; 19028691: EIF2AK2 enhances the induction of interferon-beta and apop…
RPS6KA5	0.14	0.25	0.562	0.019	18690222: RPS6KA5 negatively regulates TLR-pathway driven inflammation by preventing the binding of phosphorylated transcription factors CREB and ATF1 to IL10 and DUSP1 promoters.; 19922413: RPS6KA5 regulates the transcription of IL1RA in response to TLR activation in macrophages.; 25520509: Paramyxoviruses trigger the DNA-damage response, a pathway required for RPS6KA5 activation of phospho Ser …
IFITM3	-0.697	3e-11	-0.732	0.00084	20064371: IFITM3 is an antiviral restriction factor that mediates cellular resistance to influenza A H1N1 virus, West Nile virus, and Dengue virus.; 20601941: IFITM3 is post-translationally regulated by S-palmitoylation on membrane-proximal cysteines, which controls its clustering in membrane compartments and its antiviral activity against influenza virus.; 25525793: NRAV, a long noncoding RNA, m…
INSIG1	0.288	0.017	0.477	0.053	25526307: Upon cytoplasmic DNA stimulation, the endoplasmic reticulum protein AMFR is recruited to and interacts with TMEM173 in an INSIG1-dependent manner.
AMFR	-0.013	0.92	-0.656	0.0043	25526307: Upon cytoplasmic DNA stimulation, the endoplasmic reticulum protein AMFR is recruited to and interacts with TMEM173 in an INSIG1-dependent manner.
TP53	-0.08	0.51	0.041	0.88	21483755: TP53 binds to canonical and non-canonical promoter regions of the human TLR gene family and up-regulates the expression of TLRs. The activation of TP53 can directly influence the TLR-mediated induction of cytokines.; 22105999: TP53 serves as a host antiviral factor and enhances both the innate and adaptive immune responses to influenza A virus. (Demonstrated in mice); 25505178: Coronavi…
S100A8	-0.167	0.17	-0.179	0.49	12626582: S100A8 is an intracellular calcium-binding protein that promotes neutrophil/monocyte recruitment at inflamed tissues by enhancing attachment to endothelial cells.; 18714033: S100A8 is a myeloid-related protein that rapidly modulates macrophage nitric oxide production during innate immune response.; 20555353: S100A8 (calgranulin A) and S100A9 (calgranulin B) form an antimicrobial heterod…
IL17A	0.052	0.67	-0.613	0.0088	19144317: IL17A is a cytokine produced by T helper 17 (Th17) cells that plays important roles in the development of inflammatory diseases.; 20083670: IL17A is an innate-adaptive immunomodulatory cytokine that is produced by gammadelta cells and is a key mediator for the innate immune response to urinary tract infections (UTIs) caused by uropathogenic Escherichia coli.; 21074482: IL17A is a Th17-r…
IL22RA2			-0.465	0.06	25476703: IL22 protects against and IL22RA2 aggravates liver fibrosis and cirrhosis in chronic liver infections.
TLR6	-0.171	0.16	-0.86	9.5e-06	15661917: TLR6 co-expressed withTLR2 at the cell surface is crucial for recognition of diacylated lipopeptide and peptidoglycan derived from mycoplasma and to activate the NF-kappaB signalling cascades in human cells.; 12697090: TLR6 and TLR1 are involved in the discrimination of a subtle difference between triacyl and diacyl lipopeptides through interaction with TLR2.; 15690042: TLR6/2 heterodim…
DEFA6	0.061	0.62	-0.139	0.59	19024344: DEFA6 (HD-6) and DEFA5 (HD-5) are two Paneth cell alpha-defensins found in the gut and alpha-defensins have multiple functions in the immune system.; 21560070: DEFA6 is secreted by paneth cells in the small intestine and is secreted in response to cholinergic and microbial stimuli. DEFA5A confer immunity to oral infection by Salmonella and is a major determinant of the small intestinal …
DEFA5	0.073	0.55	0.077	0.77	19024344: DEFA5 and DEFA6 are two Paneth cell alpha-defensins found in the gut that have multiple functions in the immune system.; 21468224: DEFA5 expression in mice showed significant loss of segmented filamentous bacteria, thus demonstrating a novel role for Paneth cell defensins in intestinal homeostasis by regulating the small intestinal microbiome.; 21560070: DEFA5 is secreted by paneth cell…
NOD2	0.021	0.86	-0.032	0.9	17690884: NOD2 and NOD1 represent central players in the control of the immune responses to bacterial infections and inflammation.; 18240302: NOD2 is an intracellular receptor of muramyl dipeptide (MDP), a component of peptidoglycan present in the cell wall of Gram-positive (G+) and Gram-negative (G-) bacteria.; 17705131: NOD2 and NOD1 can induce CCL5 (RANTES) through NF-kappaB pathway, orchestra…
IRF1	-0.215	0.076	-0.929	7.5e-08	12759449: IRF1 is required for the up-regulation of the CD40-NF-kappaB activator 1 (TRAF3IP2 ) axis during airway inflammation.; 12420214: IRF1 is controlled by two distinct signalling pathways; a JAK/STAT-signalling pathway in viral infected cells and an ATM-signalling pathway in DNA damaged cells.; 3409321: IRF1 specifically binds to the upstream regulatory region of the human IFN-beta (IFNB1) …
SMAD4	0.244	0.043	0.248	0.34	25410655: TGF-β signalling upregulates MIR181A2 expression through SMAD3/4-dependent promoter activation.
SMAD3	-0.707	1.2e-11	-0.685	0.0024	25410655: TGF-β signalling upregulates MIR181A2 expression through SMAD3/4-dependent promoter activation.
LCN2	-0.403	0.0006	0.107	0.68	25398327: LCN2 is secreted by the urinary tract mucosa in response to uropathogenic E. coli challenge and acts in innate immune defences as a colonization barrier.
ATF2	0.141	0.25	0.533	0.028	25368329: SCN5A is a novel pathogen sensor that initiates anti-viral signalling and transcription through ADCY8 and ATF2.
ADCY8	0.108	0.38	-0.127	0.63	25368329: SCN5A is a novel pathogen sensor that initiates anti-viral signalling and transcription through ADCY8 and ATF2.
SCN5A	-0.208	0.087	0.644	0.0053	25368329: SCN5A is a novel pathogen sensor that initiates anti-viral signalling and transcription through ADCY8 and ATF2.
ECSIT	0.284	0.018	0.775	0.00026	10465784: ECSIT is specific for the Toll/IL-1 pathways and is a regulator of MAP3K1 (MEKK1) processing.; 25371197: ECSIT binds to MAP3K7 and TRAF6 to form a complex that plays a pivotal role in activating TLR4-mediated NF-kB signalling.
USP2	0.148	0.23	0.362	0.15	25070846: USP2 deubiquitinates K63-linked polyubiquitin chains from TBK1 to terminate TBK1 activation and negatively regulate IFNB1 signalling and antiviral immune response.
ARG1			0.227	0.38	18978793: ARG1 expression induced by intracellular pathogens in mouse classically activated macrophages (CAMs) through the TLR pathway, suppressing nitric oxide production and thwarting effective immunity independent of the STAT6 pathway.; 25015834: PI3K/PTEN-regulated extracellular ARG1 acts as a paracrine regulator of inflammation and immunity. Demonstrated in mice.
PTEN	-0.107	0.38	-0.051	0.85	25015834: PI3K/PTEN-regulated extracellular ARG1 acts as a paracrine regulator of inflammation and immunity. Demonstrated in mice.
STAT1	-0.256	0.034	-0.811	7.7e-05	17971840: STAT1 mediates IFNG cytokine signalling, and as a member of the STAT family protein, STAT1 has a significant impact on the innate immunity during sepsis.; 18678606: STAT1 serine phosphorylation is induced by TNF-alpha and PGE2 and this activates expression of the STAT1 and NF-kappaB target gene IFN regulatory factor 1 (IRF1), which contributes to IFN responses. ; 7657660: STAT1 phosphor…
PRKX	0.085	0.49	0.577	0.015	25028512: MAP3K7 (TAK1) Ser412 phosphorylation is regulated by PRKACA and PRKX, and is essential for proper signalling, as well as proinflammatory cytokine induction by TLR/IL-1R activation.
PRKACA	0.162	0.18	-0.118	0.65	25028512: MAP3K7 (TAK1) Ser412 phosphorylation is regulated by PRKACA and PRKX, and is essential for proper signalling, as well as proinflammatory cytokine induction by TLR/IL-1R activation.
CXCL2	0	1	-0.459	0.064	21757770: CXCL2 is a chemokine secreted by kidney dendritic cells to recruit neutrophils to sites of uropathogenic bacterial infection. (Demonstrated in mouse); 25005359: Secreted CCNA2 (CCN1) promotes anti-inflammatory cytokine IL10 release from epithelial cells via integrin αVβ6-PKC, and this subsequently suppresses TNF, CXCL2 and neutrophil infiltration in the lungs.
CCNA2	-0.059	0.63	0.343	0.18	25005359: Secreted CCNA2 (CCN1) promotes anti-inflammatory cytokine IL10 release from epithelial cells via integrin αVβ6-PKC, and this subsequently suppresses TNF, CXCL2 and neutrophil infiltration in the lungs.
PIK3CA	0.073	0.55	-0.073	0.78	17827709: PIK3CA, as the alpha subunit of PI3K, functions as a negative regulator of TLR signalling. The activation of PIK3CA results in the inhibition of pro-inflammatory events such as expression of IL12 and TNFA.; 20953381: PIK3CA and PIK3CB isoforms of class IA phosphatidylinositol 3-kinase (PI3K) are both required for the pro-inflammatory response to flagellin.; 24996183: MIR203A accelerates…
SAMHD1	0.322	0.007	0.13	0.62	21720370: SAMHD1 is specifically targeted for degradation by human immunodeficiency virus 1 (HIV-1) viral protein VPX, and mutations in SAMHD1 causes Aicardi-Goutieres syndrome, which mimics symptoms of congenital viral infection.; 21613998: SAMHD1 is expressed in dendritic and myeloid cells and acts as an anti-retroviral protein that inhibits the early stages of the viral life cycle. Silencing o…
RIPK2	-0.519	5e-06	-0.827	4.2e-05	17277144: RIPK2 functions in innate immunity by mediating NOD1 and NOD2 signalling but not TLR-mediated immune responses.; 18079694: RIPK2 polyubiquitination mediates the recruitment of MAP3K7 (TAK1) and the subsequent activation of NF-kappaB signalling via IKK complex in NOD signalling.; 18342009: RIPK2 deubiquitination by TNFAIP3 (A20) restricts NF-kappaB activation via NOD2 signalling.; 187756…
IRF4			-0.026	0.92	12566414: IRF4 participates in the regulation of lymphoid cell apoptosis by modulating the efficiency of the Fas-mediated death signal.; 16272311: IRF4 provides a positive feedback signal for its own gene expression in dendritic cells (DCs) and the expression of IRF4 mRNA, but not of other IRFs, is specifically up-regulated during DC differentiation.; 24670424: Following NOD2 activation, IRF4 int…
MFF	-0.046	0.71	-0.055	0.83	24733894: Hepatitis C infection stimulates the expression of DNM1L and MFF and promotes DNM1L recruitment to mitochondria by stimulating the phosphorylation of DNM1L, leading to mitochondrial fission.
DNM1L	0.036	0.77	0.741	0.00067	24733894: Hepatitis C infection stimulates the expression of DNM1L and MFF and promotes DNM1L recruitment to mitochondria by stimulating the phosphorylation of DNM1L, leading to mitochondrial fission.
BST2	-0.462	6.4e-05	-0.426	0.089	19564354: BST2 directly binds to purified LILRA4 (ILT7) protein, initiates signalling via the ILT7-FcepsilonRIgamma complex, and strongly inhibits production of IFN and pro-inflammatory cytokines in plamsmacytoid dendritic cells; 20702620: BST2 (CD317) is a broadly acting and conserved mediator of innate control of retroviral infection and pathogenesis that restricts the release of retroviruses a…
MAPK9	-0.123	0.31	-0.057	0.83	19153595: MAPK9 phosphorylates IRF3 and is essential for IRF3 dimerization induced by polyinosinic-cytidylic acid (polyI:C).; 24651600: Upon viral infection, MAVS recruits MKK7 onto mitochondria, leading to the induction of apoptosis by MAP2K7 activated MAPK9
MAP2K7	0.358	0.0025	0.777	0.00024	24651600: Upon viral infection, MAVS recruits MKK7 onto mitochondria, leading to the induction of apoptosis by MAP2K7 activated MAPK9
VEGFC	-0.334	0.005	-0.477	0.053	24656836: FLT4 signalling represents a negative feedback mechanism by immune cells to overreacting during bacterial infection; ligation of FLT4 by VEGFC reduces TLR4-triggered production of proinflammatory cytokines in macrophages.
FLT4	0.026	0.83	0.383	0.13	24656836: FLT4 signalling represents a negative feedback mechanism by immune cells to overreacting during bacterial infection; where ligation of FLT4 by VEGFC reduces TLR4-triggered production of proinflammatory cytokines in macrophages.
CXCL10	-0.519	5e-06	-0.356	0.16	21124994: CXCL10 exert direct antimicrobial effects in vitro against Bacillus anthracis spore and bacilli in a receptor-independent manner and contributes to pulmonary innate immunity. (Demonstrated in murine model); 21518789: CXCL10 concentration in blood increases during neonatal polymicrobial sepsis, and the blockade of CXCL10 not only worsens recruitment and phagocytic function of macrophages…
MYH9	-0.047	0.7	-0.83	3.7e-05	24489676: The calpain-MYH9-RAB7B axis regulates TLR4 containing alpha-granules trafficking in thrombin-stimulated platelets.
HNRNPL	0.198	0.1	0.553	0.021	24371310: THRIL, a large intergenic noncoding RNA, binds to heterogenous nuclear ribonucleoprotein L (HNRNPL) and forms a functional THRIL-HNRNPL complex that regulates transcription of TNF by binding to its promoter.
IFIT1	-0.169	0.16	-0.696	0.0019	20386592: IFIT1 expression activates the IFN response during C. pneumoniae infection, mediated by intracellular nucleotide-sensing pattern recognition receptors (PRRs), which operate through a mechanism dependent on the bacterial type III secretion system (T3SS).; 21642987: IFIT1 recognizes and directly binds to 5'-triphosphate RNA and functions as an innate inhibitor of viral replication and pat…
BTK	-0.087	0.48	-0.47	0.057	12724322: BTK is a Toll/interleukin-1 receptor domain-binding protein that participates in NF-kappaB activation by TLR4.; 21441935: BTK interacts with intracellular MHC class II molecules to activate adaptor molecules MYD88 and TICAM1 to promote TLR signalling. (Demonstrated in murine model); 21659545: BTK is a positive regulator in the ITAM-mediated TREM1/TYROBP pathway, which induces pro-inflam…
TRIM14	-0.231	0.056	-0.426	0.088	23438823: TRIM14 was identified in a systematic screen for positive regulators of innate immune responses.; 24379373: TRIM14 is a mediator of mitochondrial antiviral immunity facilitating the immune responses mediated by retinoic acid-inducible gene-I-like (RIG-I)-like receptors.
TXNIP	0.087	0.48			22883233: Hyperactivated ERN1 (IRE1α) increases TXNIP mRNA stability by reducing levels of a TXNIP destabilizing microRNA, miR-17. In turn, elevated TXNIP protein activates the NLRP3 inflammasome, causing procaspase-1 cleavage and interleukin 1β (IL-1β) secretion.; 24217221: Endoplasmic reticulum (ER) stress-mediated reactive oxygen species accumulation leads to activation of NLRP3 inflammasome t…
AICDA			0.16	0.54	24244169: Kaposi's sarcoma-associated herpesvirus (KSHV) infection results in upregulation of AICDA in primary human tonsillar B cells. Two KSHV miRNAs, K12-11 and K12-5 interact with the 3′UTR of AICDA to translationally repress its expression.
PARD3	-0.213	0.079	-0.084	0.75	24244864: Atypical PKC and PARD3 are inhibitors of the canonical NF-κB activation pathway in epithelial cells.
CD1D	0.013	0.91	-0.351	0.17	24248359: Lipid transfer proteins saposins play an essential role in modulating human invariant natural killer T cell reactivity to antigen-presenting cells activated by inflammatory stimuli. Lipid-loaded Saposin B mediates lipid transfer onto CD1D and accelerates dissociation of CD1D-bound lipids, promoting lipid exchange.
TICAM2	-0.176	0.15	-0.544	0.024	21494017: TICAM2 deficiency results in the impairment of LPS-stimulated TNF-alpha protein translation. (Demonstrated in murine model); 24297182: ARF6 regulates LPS internalization and LPS-induced relocation of TICAM2 (TRAM), which is required for the MyD88-independent TLR4 signalling cascade.; 24255114: The homotypic interaction of TICAM2 Toll/interleukin-1 receptor (TIR) domain is essential to f…
TICAM1	-0.123	0.32			19412184: TICAM1 adaptor protein is displaced from TICAM2 by a splice variant of TICAM2, TAG, resulting in the negative regulation of the MyD88-independent TLR4 pathway. ; 20019748: TICAM1 (TRIF)-dependent activation of CASP8 is involved in pro-apoptotic signalling through TLR3 and this under the control of inhibitor of apoptosis proteins in melanoma cells.; 12471095: TICAM1 preferentially activa…
MSR1	-0.198	0.1	0.079	0.76	19914718: MSR1 is required for sensing human cytomegalovirus (HCMV) by endosomal TLR3 and TLR9 in monocytic THP-1 cells.; 20162551: MRS1 (SR-A) is upregulated in TLR4-mediated LPS responses and these receptors contribute to the efficient capturing and clearance of invading microbial pathogens.; 21460221: MSR1 deficiency leads to greater sensitivity to LPS-induced endotoxic shock. MSR1 down-regula…
HMGB1	-0.173	0.15	0.772	0.00029	19890330: HMGB1 functions as universal sentinel for nucleic-acid-mediated innate immune responses.; 19914413: HMGB1 activates innate immunity mechanisms as a complex with DNA, lipids and/or pro-inflammatory cytokines.; 20419158: HMGB1 is an alarmin and a key mediator of natural killer (NK)-dendritic cell (DC) cross-talk and plays a pivotal role in the escape of Human Immunodeficiency Virus (HIV)-…
BGN	-0.448	0.00012	-0.791	0.00016	24257755: Mast cell chymase CMA1 contributes to the control of inflammation by degrading the virulence factor Hsp70 of Trichinella spiralis, as well as several alarmins such as endogenous HSPA1A, BGN, and HMGB1..
HSPA1A	0.071	0.56	-0.366	0.15	21448922: HSPA1A is secreted into the extracellular space during exercise-induced stress and increases the intracellular levels of cAMP, which acts as an \intracellular danger signal\ to activate neutrophils.; 24257755: Mast cell chymase CMA1 contributes to the control of inflammation by degrading the virulence factor Hsp70 of Trichinella spiralis, as well as several alarmins such as endogenous H…
CMA1			0.378	0.14	24257755: Mast cell chymase CMA1 contributes to the control of inflammation by degrading the virulence factor Hsp70 of Trichinella spiralis, as well as several alarmins such as endogenous HSPA1A, BGN, and HMGB1..
TIRAP	-0.065	0.6	-0.325	0.2	11526399: TIRAP is a Toll/Interleukin-1 receptor (TIR) domain containing adapter protein that binds to TLR4, serving as a bridge for MYD88 recruitment. ; 19717524: TIRAP is dispensable in TLR2 signalling at high ligand concentrations in macrophages and dendritic cells, with MyD88 probably coupling to the TLR2 receptor complex at sufficient levels to allow activation but has an inhibitory role in …
C3	-0.648	1.7e-09	-0.464	0.061	24273177: C3a and its receptor C3ar1 are critical for defense against C. psittaci in mouse lung infection. ; 16875735: Central protein of the complement system; Classical, lectin and alternative pathways of complement all converge at the activation of C3 yielding a diverse set of biological responses; 24315997: T cell-expressed CTSL1 cleaves C3 into active C3a and C3b fragments mediating the intr…
ARF6	0.078	0.52	-0.752	0.0005	22170068: ARF6 has a pivotal role in TLR9-mediated immune signaling by regulating the cellular uptake of CpG oligodeoxynucleotides.; 24297182: ARF6 regulates LPS internalization and LPS-induced relocation of TICAM2 (TRAM), which is required for the MyD88-independent TLR4 signalling cascade.
TRAF2	0.289	0.016	0.421	0.092	11479302: TRAF2 and TRAF5 are signal transducers for the TNF receptor superfamily and are involved in TNF-induced NF-kappaB activation and protection from cell death.; 19150425: TRAF2 plays a critical role in TNF signalling by directing the IKK complex to the membrane, promoting TRAF2 K63-linked ubiquitination, and positioning the IKKalpha and IKKbeta chains with the TAK1/TAB kinase.; 20449947: T…
ELF4	0.045	0.71	-0.841	2.4e-05	24185615: After viral infection, ELF4 binds to TMEM173 (STING) and induces type I interferon. ELF4 is critical for host antiviral defense.
JAK1	-0.385	0.0011	-0.394	0.12	8041779: JAK1 physically associates with IL2RB and tyrosine phosphorylation of JAK1 is induced upon IL2 stimulation, suggesting that regulation of JAK1 may be linked to IL2 induced signal transduction.; 15988755: JAK1 and JAK2 are tyrosine kinases involved in the regulation of cell proliferation, differentiation, and survival and simultaneous activation of both JAK1 and JAK2 fusion proteins, but …
TNK1	-0.314	0.0086	0.107	0.68	24449862: TNK1 is a component of the IFN-JAK-STAT signalling cascade and is a critical antiviral host factor where its abundance is inversely correlated to viral replication and contributes to the hepatocytic response to antiviral treatment.
SLX4	-0.01	0.93	0.493	0.044	24412650: HIV auxiliary protein Vpr directly activates SLX4 to promote cell cycle arrest at the G2/M, a process that requires VPRBP-DDB1-CUL4 E3-ligase complex, to escape from innate immune sensing.
EGLN2	0.128	0.29	0.401	0.11	24145445: Regulation of IL1B-induced NF-κB by hydroxylases links key hypoxic and inflammatory signaling pathways in a manner that is dependent upon the combinatorial blockade of both EGLN2 and HIF1AN.
HIF1AN	-0.375	0.0015	-0.414	0.099	24145445: Regulation of IL1B-induced NF-κB by hydroxylases links key hypoxic and inflammatory signaling pathways in a manner that is dependent upon the combinatorial blockade of both EGLN2 and HIF1AN.
CRKL	0.087	0.48	0.717	0.0012	9872990: A type-I-IFN receptor that functions as a nuclear adapter protein and associates with STAT5 to regulate gene transcription through DNA binding; 24145029: Enterohemorrhagic E. coli NleH1 effector targets CRKL to inhibit ribosomal protein S3 nuclear translocation and the NFκB pathway.
XRCC5	-0.048	0.69	0.291	0.26	24098118: Vaccinia virus protein C16 influences the immune response by binding to the XRCC6/XRCC5 (Ku70/80) complex thus blocking PRKDC-dependent DNA sensing in fibroblasts
XRCC6	-0.212	0.08	0.652	0.0046	24098118: Vaccinia virus protein C16 influences the immune response by binding to the XRCC6/XRCC5 (Ku70/80) complex thus blocking PRKDC-dependent DNA sensing in fibroblasts
PRKDC	0.009	0.94	0.037	0.89	24098118: Vaccinia virus protein C16 influences the immune response by binding to the XRCC6/XRCC5 (Ku70/80) complex thus blocking PRKDC-dependent DNA sensing in fibroblast.
F2RL1	-0.47	4.5e-05	-0.893	1.5e-06	18622013: F2RL1 and TLR4 interact in a synthetic agonist peptide-dependent manner and may support a novel paradigm of receptor cooperativity in inflammatory responses.; 19675284: F2RL1 is involved in inflammation and is specifically activated by mast cell-derived tryptase.; 11907122: Activation of F2RL1 stimulates IL6, IL8, and PTGER2 (prostaglandin E2) release from human respiratory epithelial c…
PRTN3			0.331	0.19	24129891: IL32 interacts with PRTN2 (PR3) and F2RL1, triggering the PAR2-TRIF signalling axis, and IL32 may have a potential role in the transition from innate to adaptive immunity.
CEBPB	-0.189	0.12	-0.432	0.084	18820298: CEBPB, one of the CEBP family members, is a crucial regulator of gene expression during innate immunity, inflammatory responses and adipogenesis. All of the individual CEBPB isoforms, LAP1, LAP2 and LIP, attenuate EGF-induced PTGS2 (COX-2) promoter activity.; 21326902: CEBPB is a member of the CCAAT enhancer binding protein family and is a transcriptional factor regulating genes in inna…
CREB1	-0.202	0.097	0.774	0.00027	19585511: CREB1 and AP1 transcription factor activation regulates LPS- or M-CSF-induced activation of the MAPK phosphatase-1 (MKP-1) gene, a protein phosphatase that plays a crucial role in innate immunity.; 18034423: CREB1 has a key role in transcriptional regulation of macrophage migration inhibitory factor (MIF) gene expression and MIF-dependent host antimicrobial innate immune defence.; 24038…
IL12B	0.024	0.84	-0.347	0.17	20145200: IL12B production in response to Toll-like receptor (TLR) stimulation is regulated by the tyrosine phosphatase activity of PTPN6 and this is a novel mechanism for host regulation of IL12, a cytokine important in both innate and adaptive immunity.; 20935648: IL12, consisting of IL12A and IL12B subunits, initiates local antitumor immunity by stimulating lymphoid tissue-inducer (LTi) cells …
TRIM25	-0.44	0.00015	-0.533	0.028	17392790: TRIM25 is essential for RIG-I-mediated antiviral activity by inducing Lys 63-linked ubiquitination of DDX58 which is crucial for RIG-I signalling pathway.; 23438823: TRIM25 was identified in a systematic screen for positive regulators of innate immune responses.; 23950712: RNF135 is essential for the association of DDX58 (RIG-I) and TRIM25, resulting in the activation of RIG-I signallin…
RNF135	-0.396	0.00076	-0.268	0.3	23950712: RNF135 is essential for the association of DDX58 (RIG-I) and TRIM25, resulting in the activation of RIG-I signalling.
IKBKG	0.146	0.23			10968790: IKBKG is the regulatory subunit of the IKK-signalosome complex that is required for proinflammatory activation of the I-kappaB-kinase (IKK) complex.; 19136968: IKBKG is linearly polyubiquitinated by the LUBAC ligase complex, consisting of RNF31 and RBCK1 proteins, to regulate the canonical NF-kappaB activation pathway.; 18080803: IKBKG regulates TNF alpha signaling by coordinating cell …
LGALS9	-0.465	5.8e-05	-0.178	0.49	21562126: LGALS9 attenuates acute lung injury by preferentially suppressing pro-inflammatory functions in pDC-like macrophages through TLR2/TLR4 down-regulation.; 23408620: LGALS9 engagement impairs the cytotoxicity function and cytokine production of natural killer cells.; 23967307: TLR activation promotes HAVCR2 and LGALS9 association within the same macrophage to differentially regulate IL12/I…
CLEC4D			0.081	0.76	23911656: CLEC4D and CLEC6A form a heterodimer complex which confers innate cells high ability to sense C. albicans infection by facilitating the activation of NFκB dependent inflammatory responses.
HDAC11	0.041	0.74	0.008	0.98	23980205: MIR145 directly targets HDAC11 to promote IL10 expression in TLR4-triggered macrophages.
POLR2F	0.173	0.16	0.495	0.044	23994473: During the transcriptional response to Sendai virus infection, POLR2F(RNA Pol II) is recruited by IRF3 and NFκB to control virus induced gene activation.
IDO1	-0.351	0.0031	-0.615	0.0086	22355111: IDO1 limits innate and adaptive immunity to apoptotic self-antigens. IDO1-mediated inhibition of inflammation plays a key role in suppressing systemic autoimmune diseases. (Demonstrated in mice); 23986532: DNA nanoparticle is sensed selectively by myeloid dendritic cells (DCs) via the STING (for stimulator of interferon genes) /type I IFN pathway to induce Ido1 in DCs, which activate re…
CXCL12	-0.05	0.69	-0.634	0.0063	24000293: MIR141 directly regulates CXCL12 expression and CXCL12 mediated leukocyte migration during colonic inflammation.
PIAS3	0.109	0.37	-0.751	0.00052	23998932: MIR21 inhibition enhances CCL5 (RANTES) and CXCL10 (IP-10) release in MCF-7 cancer cells and resulted in increased lymphocyte migration . PIAS3 is a target of MIR21 in MCF-7 cells.
CCL5	-0.205	0.091			20386592: CCL5 expression activates the IFN response during C. pneumoniae infection is mediated by intracellular nucleotide-sensing pattern recognition receptors (PRRs), which operate through a mechanism dependent on the bacterial type III secretion system (T3SS).; 20523058: CCL5 expression in airway epithelial cells is regulated by cross-talk between TLR3 signalling and inflammatory cytokines wh…
UCP2	0.066	0.59	0.724	0.001	23988448: MIR133A1 enhances CASP1 activation and IL1B processing and suppresses inflammasome activation by suppressing its target UCP2
IL12A	-0.391	0.0009	0.091	0.73	20935648: IL12, consisting of IL12A and IL12B subunits, initiates local anti-tumour immunity by stimulating lymphoid tissue-inducer (LTi) cells bearing the natural cytotoxicity receptor NCR1 (NKp46).; 22888135: IL12, consisting of IL12A and IL12B subunits, induces IL2RA to form high-affinity IL2 receptors on natural killer cells in response to mouse cytomegalovirus infection. (Demonstrated in mou…
RNF125	-0.141	0.25	-0.302	0.24	17460044: RNF125 is an ubiquitin ligase which negatively regulates RIG-I signalling by conjugating ubiquitin to DDX58 and MDA5 and IPS1, tagging them for proteosomal degradation; 23772026: RNF125 is inhibited by human Bocavirus protein, VP2, to induce the IFNB signalling pathway.
ASCC3	-0.404	0.00057	-0.6	0.011	23781071: ASCC3 inhibits IFN-signalling to dampen antiviral innate immunity.
MASP2	0.131	0.28	0.265	0.3	18596036: MASP2 binds to and is activated by MBL or ficolin in response to pathogen-associated molecular patterns (PAMPs).; 16189649: MASP2, upon activation, can cleave complement component 4 (C4) and C2 to generate the C3 convertase, C4bC2b. ; 22792067: MASP2 deficient mice are defective in the lectin pathway of complement activation and are highly susceptible to pneumococcal infection. (Demonst…
MASP1	0.021	0.86	0.179	0.49	20038603: MASP1 is an essential protease of both the lectin and alternative complement pathways, essential components of innate immunity, participating in the pathogenesis of inflammatory diseases and in host defence.; 22966085: MASP1 is crucial for classical complement activation, but is not required for the alternative pathway function.; 23785123: MASP1 forms a complex with MASP2 to activate th…
WNT9B			-0.282	0.27	23785285: Secretion of WNT9B upon virus infection negatively regulates antiviral innate immunity.
WNT2B	-0.384	0.0011	-0.15	0.57	23785285: Secretion of WNT2B upon virus infection negatively regulates antiviral innate immunity.
VPS45	-0.159	0.19	-0.3	0.24	23738510: Mutations in VPS45 are associated with congenital neutrophil defect syndrome.
TLR9	-0.086	0.48	0.27	0.3	11130078: TLR9 acts as a receptor for unmethylated CpG-DNA and bacterial DNA to initiate a variety of immune responses.; 18262306: TLR9 recognizes unmethylated DNA with CpG-motifs and the LR9 mediated signalling pathway is not only responsible for activation of innate immune cells, but also for mounting acquired responses.; 14579267: TLR9, 8 and 7 form a functional subgroup within the TLR family …
ANKRD17	-0.129	0.29	0.276	0.28	23711367: ANKRD17 binds to NOD2 and contributes to inflammatory responses against Shigella flexneri.
UCHL1	0.262	0.03	0.375	0.14	23717208: Human papillomavirus exploits UCHL1 to suppress interferon, pro-inflammatory cytokines and chemokines production and to dampen NF-kB signalling.
ERN1	0.046	0.71	-0.108	0.68	20533428: ERN1 (IRE1)/XBP1-mediated signalling plays roles in the coordination of metabolic and immune responses by acting as a regulatory hub, linking endoplasmic reticulum homeostasis with innate immunity and metabolism.; 22883233: Hyperactivated ERN1 (IRE1α) increases TXNIP mRNA stability by reducing levels of a TXNIP destabilizing microRNA, miR-17. In turn, elevated TXNIP protein activates th…
SRC	0.157	0.2	0.36	0.16	19667404: SRC and STAT3 play a role in apoptotic cell-mediated MerTK-dependent immunoregulation of dendritic cells.
CD14	-0.241	0.046	-0.116	0.66	19776284: CD14 co-receptor participates with toll-like receptors (TLRs) in the response of microglial cells to fibrillar forms of beta-amyloid, contributing to microglial activation.; 19840871: CD14 recognizes necrotic cells in addition to LPS, PG, apoptotic cells, and lipids, suggesting that it might be a universal adaptor for damage-associated molecular pattern (DAMP) and pathogen-associated mo…
TNFSF10	-0.317	0.008	-0.161	0.54	23498957: TNFSF10 is targeted by human cytomegalovirus glycoprotein to protect infected cells from natural killer cell cytotoxicity.
PPP1CC	-0.026	0.83	0.587	0.013	23499489: PPP1CC dephosphorylates RNA sensors, RIG-I (DDX58) and MDA5 (IFIH1), to induce anti-viral IFNB production.
PPP1CA	-0.094	0.44	-0.459	0.064	18949366: PPP1CA positively regulates the TNF-alpha-induced NF-kappaB pathway at the level of IKK activation.; 23499489: PPP1CA dephosphorylates RNA sensors, RIG-I (DDX58) and MDA5 (IFIH1), to induce anti-viral IFNB production.
IKBKE	-0.238	0.049			17003035: IKBKE interacts with NKFB2 (p52) and promotes transactivation via RELA (p65)-regulation of the alternative NF-kappaB activation pathway involving p52 and p65.; 10421793: IKBKE is an IkappaB kinase that is expressed mainly in immune cells, and is induced in response to pro-inflammatory cytokines such as tumour necrosis factor (TNF)-alpha, IL-1-beta and IL-6, in addition to LPS.; 12692549…
NOD1	-0.067	0.58	-0.418	0.095	17690884: NOD1 and NOD2 represent central players in the control of the immune responses to bacterial infections and inflammation.; 17705131: NOD1 and NOD2 can induce CCL5 (RANTES) through NF-kappaB pathway, orchestrating the global Nod-dependent immune defence during bacterial infections.; 19898471: NOD1 and NOD2 direct autophagy by recruiting ATG16L1 to the plasma membrane at the site of bacter…
TRIM63	0.021	0.87	-0.49	0.046	23438823: TRIM63 was identified in a systematic screen for positive regulators of innate immune responses.
TRIM61	0.095	0.44	0.274	0.29	23438823: TRIM61 was identified in a systematic screen for positive regulators of innate immune responses.
TRIM60			0.149	0.57	23438823: TRIM60 was identified in a systematic screen for positive regulators of innate immune responses.
TRIM55	0.029	0.81	-0.577	0.015	23438823: TRIM55 was identified in a systematic screen for positive regulators of innate immune responses.
TRIM49	-0.33	0.0057	-0.101	0.7	23438823: TRIM49 was identified in a systematic screen for positive regulators of innate immune responses.
TRIM45	-0.008	0.95	0.078	0.77	23438823: TRIM45 was identified in a systematic screen for positive regulators of innate immune responses.
TRIM42			-0.478	0.053	23438823: TRIM42 was identified in a systematic screen for positive regulators of innate immune responses.
TRIM38	-0.505	9.5e-06	-0.904	6.6e-07	23056470: TRIM38 targets TICAM1 (TRIF) for degradation to negatively regulateTLR3-mediated IFNB signalling.; 23438823: TRIM38 was identified in a systematic screen for positive regulators of innate immune responses.
TRIM37	0.209	0.085	0.241	0.35	23438823: TRIM37 was identified in a systematic screen for positive regulators of innate immune responses.
TRIM36	0.294	0.014	0.383	0.13	23438823: TRIM36 was identified in a systematic screen for positive regulators of innate immune responses.
TRIM27	-0.074	0.55	0.299	0.24	23438823: TRIM27 was identified in a systematic screen for positive regulators of innate immune responses.
TRIM24	0.168	0.17	0.366	0.15	23438823: TRIM24 was identified in a systematic screen for positive regulators of innate immune responses.
TRIM23	0.149	0.22	0.071	0.79	20724660: TRIM23 mediates K(lys)-27-ubiquitin conjugation to IKBKG (NEMO) which is essential for TLR3- and RIG-I/MDA5-mediated antiviral innate and inflammatory responses.; 23438823: TRIM23 was identified in a systematic screen for positive regulators of innate immune responses.
TRIM6	-0.263	0.029	-0.296	0.25	23438823: TRIM6 was identified in a systematic screen for positive regulators of innate immune responses.
MID2	-0.042	0.73	-0.448	0.072	23438823: MID2 was identified in a systematic screen for positive regulators of innate immune responses.
TRIM67	0.186	0.13	0.306	0.23	23438823: TRIM67 was identified in a systematic screen for positive regulators of innate immune responses.
TRIM66	0.084	0.49	-0.256	0.32	23438823: TRIM66 was identified in a systematic screen for positive regulators of innate immune responses.
TRIM65	-0.113	0.36	-0.045	0.86	23438823: TRIM65 was identified in a systematic screen for positive regulators of innate immune responses.
TRIM56	-0.317	0.008	-0.841	2.3e-05	21074459: TRIM56 is a regulator of double-stranded DNA-mediated type I interferon induction where it acts as an interferon-inducible E3 ubiquitin ligase that modulates STING to confer double-stranded DNA-mediated innate immune responses.; 21289118: TRIM56 is an anti-viral host factor that restricts pestivirus infection, specifically it was found to impair bovine viral diarrhoea virus replication.…
TRIM50			-0.23	0.37	23438823: TRIM50 was identified in a systematic screen for positive regulators of innate immune responses.
TRIM13	0.107	0.38	0.358	0.16	23438823: TRIM13 was identified in a systematic screen for positive regulators of innate immune responses.
TRIM9	0.37	0.0018	-0.042	0.87	23438823: TRIM9 was identified in a systematic screen for positive regulators of innate immune responses.
TRIM8	0.001	0.99	-0.648	0.0049	23438823: TRIM8 was identified in a systematic screen for positive regulators of innate immune responses.
TRIM71	-0.443	0.00014	0.491	0.046	23438823: TRIM71 was identified in a systematic screen for positive regulators of innate immune responses.
TRIM58	-0.5	1.2e-05	-0.025	0.93	23438823: TRIM58 was identified in a systematic screen for positive regulators of innate immune responses.
TRIM47	-0.13	0.29			23438823: TRIM47 was identified in a systematic screen for positive regulators of innate immune responses.
TRIM32	-0.082	0.5	-0.401	0.11	22745133: TRIM32 targets TMEM173 for ubiquitination and enhances the induction of IFNB against RNA and DNA viruses.; 23438823: TRIM32 was identified in a systematic screen for positive regulators of innate immune responses.
TRIM26	0.023	0.85	0.081	0.76	23438823: TRIM26 was identified in a systematic screen for positive regulators of innate immune responses.
TRIM21	-0.367	0.0019	-0.73	0.00087	20627395: TRIM21 (Ro52) conjugates phosphorylated IKBKB with monoubiquitin and the IKBKB-induced NFkappa B signalling is downregulated. TRIM21-mediated monoubiquitination is involved in the subcellular translocation of active IKBKB to autophagosomes.; 20668674: TRIM21 is a member of the TRIM family of single-protein E3 ligases and TRIM21-mediated ubiquitination promotes the degradation of IRF7 fo…
MID1	-0.144	0.24	-0.734	0.0008	23438823: MID1 was identified in a systematic screen for positive regulators of innate immune responses.
TRIM15			0.297	0.25	23077300: TRIM15 is required for RIG-I mediated interferon production to inhibit viral replication.; 23438823: TRIM15 was identified in a systematic screen for positive regulators of innate immune responses.
TRIM7	-0.096	0.43	0.037	0.89	23438823: TRIM7 was identified in a systematic screen for positive regulators of innate immune responses.
STAT2	-0.293	0.014	-0.607	0.0098	8943351: STAT2 is part of STAT-containing transcription factor, the alpha-interferon-induced ISGF3, that is composed of a STAT1:2 heterodimer and a weak DNA-binding protein, IRF9.; 16689942: STAT2 is a critical transactivator component of the interferon-stimulated gene factor 3 (ISGF3) complex that drives the expression of many interferon (IFN)-inducible genes.; 23391734: A loss-of-function mutat…
IL1R2	-0.517	5.3e-06	-0.659	0.004	23395675: IL1R2 binds to IL1A to limit post-necrotic inflammation.
MUL1	-0.033	0.79	-0.247	0.34	23399697: MUL1 limits inflammation by regulating the RIG-I anti-viral response.
S100A9	-0.143	0.24	0.09	0.73	12626582: S100A9 is an intracellular calcium-binding protein that promotes neutrophil/monocyte recruitment at inflamed tissues by enhancing attachment to endothelial cells.; 18714033: S100A9 is a myeloid-related protein that rapidly modulates macrophage nitric oxide production during innate immune response.; 20555353: S100A9 (calgranulin B) and S100A8 (calgranulin A) form an antimicrobial heterod…
LEP			0.214	0.41	23341537: LEP upregulates TLR2 expression in monocytes, and may potentiate innate immunity and inflammation in hyperleptinemia conditions, such as obesity and type 2 diabetes mellitus.; 23341537: LEP (leptin) upregulates TLR2 in human monocytes.
RAD23A	0.242	0.045	0.352	0.17	23357418: RAD23A is a negative regulator of the RIG-I anti-viral signalling pathway by mediating the ubiquitin-dependent proteasomal degradation of TRAF2.
CNOT8	-0.091	0.46	0.585	0.014	23386060: CNOT8 negatively regulates interferon IFN/STAT1 signalling pathway and its depletion results in enhanced response to viral infection.
COX5B	-0.016	0.89	-0.391	0.12	23308066: COX5B coordinates with the autophagy pathway to control MAVS aggregation and antiviral signalling.
ABL1	0.204	0.093	-0.038	0.88	23325923: ABL1 kinase is required for neutrophil migration.
MIR212	0.061	0.62			23264652: MIR212 targets IRAK4 to dampen the inflammatory response in LPS-stimulated monocytes.
ITGB3	-0.036	0.77	-0.737	0.00073	23150579: ITGAV::ITGB3 is a sensor and activator of innate immunity to herpes simplex virus-1.
ITGAV	-0.504	9.9e-06	-0.892	1.5e-06	23150579: ITGAV::ITGB3 is a sensor and activator of innate immunity to herpes simplex virus-1.
MOV10	-0.141	0.25	-0.722	0.0011	23093941: MOV10 associates with LINE1 ribonucleoprotein particles and restricts endogenous retrovirus transposition.
AKT1	0.158	0.19	0.056	0.83	21196185: AKT1 is a Ser/Thr protein kinase that plays a pivotal role in functional activation in macrophages. AKT1 specifically functions in phagocytosis, intracellular bacterial infection, LPS tolerance, production of inflammatory cytokines/mediators, and migration during macrophage-mediate innate immunity.; 21683629: AKT1 activation is blocked by Bacillus anthracis, resulting in the opening of …
AXL	-0.415	0.0004	-0.916	2.5e-07	18083102: AXL is a pleiotropic inhibitor of the innate immune response in dendritic cells, this tyrosine protein kinase is induced by IFNAR/STAT1 signalling and TLR ligation predominantly through TLR activation of the feed-forward cytokine pathway; 19657094: AXL regulates survival and migration of human dendritic cells by an IFN-alpha-inducible AXL/GAS6 pathway.; 23071254: TGF-β1-induced AXL enha…
TRIM62	0.088	0.47	-0.5	0.041	23077300: TRIM62 is required for TRIF-mediated NFkB, AP-1 and interferon production after LPS challenge in macrophages.
TRIM28	0.274	0.023	0.358	0.16	22995936: TRIM28 interacts with IRF5 and mediates heterochromatinization at M1 macrophage markers (e.g. TNF) to suppress transcription.
CALCOCO2	-0.242	0.045	-0.468	0.058	19820708: CALCOCO2 recognizes ubiquitin-coated Salmonella enterica in human cells and binds to the adaptor proteins AZI2 and TBKBP1 to recruit TBK1. CALCOCO2 also recruits LC3, an autophagosomal marker, to activate autophagy against bacteria attempting to colonize their cytosol.; 20104023: CALCOCO2 is a novel receptor for the selective autophagy of cytosolic bacteria. CALCOCO2 (NDP52) binds to th…
MAP1LC3C			-0.416	0.097	23022382: MAP1LC3C (LC3C) and its receptor CALCOCO2 (NDP52) are essential for antibacterial autophagy.
FOXO3	-0.322	0.007	0.642	0.0054	19050264: FOXO3 is a transcriptional activator which targets genes FAS ligand and TNFSF10 (TRAIL), involved in the extrinsic apoptotic pathway, and BBC3 (PUMA), PMAIP1 (Noxa), and BCL2L11 (Bim), which are part of the intrinsic apoptotic pathway.; 20739833: FOXO3, along with AKT, is involved in TLR9-mediated anti-apoptosis and is a distinct regulator for FLICE-like inhibitory protein (FLIP) expres…
ADIPOQ			0.206	0.43	18179772: ADIPOQ binds to C1Q and activates the classical pathway of complement.; 22948153: ADIPOQ can induce pro-inflammatory functions in macrophages and T cells.
TNFAIP8L2			0.414	0.098	18455983: TNFAIP8L2 is a negative regulator of innate and adaptive immunity that maintains immune homeostasis by binding to CASP8 and inhibiting nuclear factor kappa B activation while promoting apoptosis.; 22904303: TNFAIP8L2 is a negative regulator of immunity that controls innate immunity to RNA by targeting the PI3K-Rac pathway. (Demonstrated in mouse); 22949657: TNFAIP8L2 (TIPE2) serves as a…
ABCA1	0.031	0.8	-0.847	1.8e-05	20472936: ABCA1 promotes the efflux of bacterial lipopolysaccharide (LPS) from macrophages and accelerates recovery from LPS-induced tolerance.; 20650929: ABCA1 in macrophages dampens inflammation by reducing MYD88-dependent TLR trafficking to lipid rafts, thus selectively reducing free cholesterol content in lipid rafts.; 22955730: ABCA1 deletion in the myeloid lineage enhances host immune respo…
TP73	0.293	0.015	0.35	0.17	22976836: TP73 is required for macrophage-mediated innate immunity and the resolution of inflammatory responses. (Demonstrated in mouse)
IL1RL1			-0.293	0.25	20400705: IL1RL1 acts as a negative regulator of TLR2 signalling whereby over-expression of IL1RL1 can dose-dependently attenuate bacterial lipoprotein (BLP)-induced NF-kappaB activation, but is not required for BLP-induced tolerance.; 20427273: IL1RL1 is the receptor for IL33, a factor shown to modulate tryptase expression in mesenchymal cells (MCs), identifying a novel pathway by which MCs expo…
IL15	-0.188	0.12	-0.518	0.033	20026737: IL15 is a pluripotent anti-apoptotic cytokine that signals to cells of both the innate and adaptive immune system and is regarded as a highly promising immunomodulatory agent in cancer therapy. IL15 prevents two immunopathologic hallmarks of sepsis, namely, apoptosis and immunosuppression, and improves survival in two different models of sepsis.; 22084435: IL15 regulates homeostasis and…
IRF8	0.097	0.43	0.313	0.22	16484229: IRF8 interacts with TRAF6 to modulate TLR signalling and may also contribute to the cross-talk between IFN-gamma and TLR signalling pathways.; 18469857: IRF8 belongs to a family of interferon (IFN) regulatory factors that modulate various important physiologic processes including host defence, cell growth and differentiation and immune regulation.; 22942423: De-SUMOylation of IRF8 at re…
SQSTM1	-0.258	0.033	-0.925	1.1e-07	19812211: SQSTM1 (p62) targets invading bacteria to the autophagy pathway and its expression is required for efficient autophagy of bacteria, as well as restriction of their intracellular replication.; 19850933: SQSTM1 is a key intracellular target of innate defence regulator-1 (IDR-1), a synthetic peptide.; 20206555: SQSTM1 has bactericidal properties where it brings cytosolic proteins to autoly…
SCAF11	-0.343	0.0039	0.053	0.84	22895188: Caspase-11 (SCAF11) increases susceptibility to Salmonella infection in the absence of caspase-1. (Demonstrated in mouse)
NLRC4			-0.356	0.16	18487086: NLRC4 is part of the NOD-like receptor family of proteins that consists of more than 20 related family members, that is present in the cytosol and recognizes intracellular ligands.; 18280719: NLR4C and other NLR proteins function to control IL-1, NF-kappaB, and host response to pathogens, including distinct forms of cell death. NLR4C is important for CASP1 activation and IL-1 processing…
NLRC3	0.057	0.64	-0.383	0.13	22863753: NLRC3 inhibits Toll-like receptor (TLR)-dependent activation of NF-kB by interacting with the TLR signalling adaptor TRAF6 to attenuate ubiquitination of TRAF6 and activation of NF-kB. (Demonstrated in mouse)
CFTR	0.048	0.69	-0.859	9.9e-06	21712022: CFTR deficiency alters the innate immunity of the biliary epithelium and reduces endotoxin tolerance, resulting in increased inflammatory response mediated by TLR4 and NFkB.; 22859830: CFTR is involved in myeloid cell function and its absence from myeloid-derived cells slows resolution of inflammation and infection of the lung. (Demonstrated in mouse)
MMP9	0.007	0.96	-0.581	0.014	21873432: MMP9 and NEU1 cross-talk in alliance with TLR4 on the cell surface is a novel membrane sialidase-controlling mechanism that depends on ligand binding to its Toll-like receptor (TLR) to induce NEU1 activity, to influence receptor desialylation and subsequently to induce TLR receptor activation and the production of nitric oxide and pro-inflammatory cytokines in dendritic and macrophage c…
AHSG	0.1	0.41	0.333	0.19	22842477: AHSG is an endogenous ligand of TLR4 that promotes inflammatory signalling leading to lipid-induced insulin resistance. (Demonstrated in mice)
OLFM4	-0.011	0.93	-0.17	0.51	20534456: OLFM4 exerts considerable influence on the host defence against H. pylori infection acting through NOD1 and NOD2 mediated NF-kappaB activation and subsequent cytokines and chemokines production, which in turn inhibit host immune response and contribute to persistence of H. pylori colonization.; 22844115: OLFM4 is a negative regulator of neutrophil bactericidal activity by restricting ca…
ITGB2	-0.382	0.0012	-0.223	0.39	21245270: ITGAM :: ITGB2 is the principal leukocyte receptor involved in the recognition of the fungus Candida albicans. Recognition of Pra1p protein of C. albicans by ITGAM :: ITGB2 plays a pivotal role in determining fungal virulence, and host response/protection against C. albicans infection. (Demonstrated in murine model); 22396536: ITGB2 is involved in cell-cell contact signalling between ac…
ITGAX	-0.401	0.00064	-0.657	0.0042	21775452: ITAGX is the main marker for identification of dendritic cells (DCs). ITGAX expression negatively orchestrates both adaptive and innate immunity against herpes simplex virus type 1 (HSV-1) ocular infection via higher activities of type 1 interferon and CD8(+) T cell responses. (Demonstrated in murine model); 22844116: ITGAX::ITGB2 is a leukocyte receptor for Candida albicans and is esse…
CASP7	-0.339	0.0043	-0.634	0.0063	18667412: CASP7 is a substrate of the CASP1 inflammasomes, demonstrating the existence of a nucleotide binding and oligomerization domain-like receptor/CASP1/CASP7 cascade and the existence of distinct activation mechanisms for CASP3 and CASP7 in response to microbial stimuli and bacterial infection.; 19343209: CASP7 activation by the NLRC4 inflammasome restricts Legionella pneumophila infection …
PURA	-0.215	0.076	0.21	0.42	22835829: PURA expression is repressed by endogenous miRNA to restrict HIV-1 infection in monocytes.
ACE2	0.026	0.83	0.059	0.82	22837003: ACE2 deficiency results in increased susceptibility to intestinal inflammation induced by epithelial damage. ACE2 links amino acid malnutrition to altered gut microbiota, which leads to colitis susceptibility. (Demonstrated in mice)
EIF4E	-0.153	0.21	0.492	0.045	22544393: The regulated phosphorylation of EIF4E has a key role in antiviral host defense by selectively controlling the translation of NFKBIA mRNA, which encodes a critical suppressor of the innate antiviral response. As a result, EIF4E null mice exhibit lower susceptibility to viral infections. (Demonstrated in mice)
EDIL3	0.044	0.72	-0.887	2.1e-06	22447028: The leukocyte integrin antagonist (EDIL3) Del-1 inhibits IL-17-mediated inflammatory bone loss. (Demonstrated in mice)
MAPK1	-0.11	0.37	0.083	0.75	22447027: MAPK1 (ERK) and MAPK14 (p38) control the dynamic balance regulating neutrophil migration.
NLRP4	0.017	0.89	0.063	0.81	15107016: NLRP4 binds with NLRC4 through NACHT domain, which by mediating hetero-oligomerization, creates protein-interaction networks that potentially modulate immune responses to invading pathogens.; 22388039: NLRP4 regulates the activation of type I interferon triggered by dsRNA or dsDNA.
NRIP1	-0.084	0.49	0.647	0.005	22388040: NF-κB-mediated degradation of the coactivator NRIP1 (RIP140) regulates inflammatory responses and contributes to endotoxin tolerance. (Demonstrated in mice); 22388040: NRIP1 is degraded by the NF-kB pathway to inactivate inflammatory gene expression and promotes endotoxin tolerance. (Demonstrated in mice)
ZC3H12A	-0.623	1.1e-08	-0.801	0.00011	22037600: ZC3H12A prevents autoimmunity by controlling the stability of cytokine mRNA, such as IL6. ZC3H12A protein degradation is facilitated by IKK complex, which acts downstream of TLR stimulation. (Demonstrated in mice); 22777400: ZC3H12A is a potent regulator of innate immunity, which can be strongly engaged in the pathogenesis of acute and chronic infective diseases.
TLR1	-0.201	0.098	-0.786	0.00019	18635889: TLR1 polymorphisms affect innate immune responses and outcomes in sepsis.; 11932926: TLR1 restrains potentially dangerous innate response to LPS by binding to TLR4 and preventing the formation of active signalling complexes.; 12077222: TLR1 interacts with TLR2 to recognize the lipid configuration of the native mycobacterial lipoprotein as well as several triacylated lipopeptides.; 12697…
P2RY14	0.021	0.86	0.41	0.1	22778393: Deletion of P2RY14 inhibits macrophage recruitment and tissue inflammation, which mitigate diet-induced insulin resistance. (Demonstrated in mice)
DUSP10	0.138	0.26	-0.438	0.079	22307906: DUSP10 protects against sepsis-induced acute lung injury. (Demonstrated in mice)
E2F1	0.544	1.3e-06	0.804	0.0001	21131441: E2F1 is important for normal inflammatory response to systemic LPS by enhancing the production of IL6 and TNFA in macrophages. (Demonstrated in murine model); 22310660: E2F1 directly binds to the promoter of TLR3 to inhibit transcription. (Demonstrated in mice)
RB1	-0.164	0.18	-0.187	0.47	22310660: RB1 positively regulates TLR3 expression by modulating the transcription factor E2F1. (Demonstrated in mice)
ANGPT1	-0.297	0.013	-0.795	0.00014	22015631: ANGPT1 promotes IL8 synthesis and release in neutrophils.
DOK3	-0.032	0.8	0.31	0.23	22761938: DOK3 is a negative regulator of TLR signalling by limiting LPS-induced ERK activation and cytokine responses in macrophages. (Demonstrated in mice)
DICER1	-0.182	0.13	0.47	0.057	22252463: Down-regulation of DICER1 elicits an interferon response in endometrial cancer cells.
NLRP6			-0.56	0.019	12633874: Regulator of NF-kappaB and CASP1, angiotensin II and vasopressin receptor; 22763455: NLRP6 is a negative regulator of inflammatory signalling and impedes the clearance of both Gram-positive and -negative bacterial pathogens. (Demonstrated in mice)
TUFM	-0.025	0.84	0.126	0.63	22749352: TUFM inhibits RLR-induced IFN-I and promotes autophagy during viral infection.
NLRX1	-0.076	0.54	-0.534	0.027	18311173: NLRX1 is an amplifier of ROS generation and an inhibitor of antiviral mitochondrial signalling with markedly increased IFN-β responses in cells with down-regulated NLRX1 expression.; 18200010: NLRX1 depletion via siRNA promotes virus-induced type 1 interferon production and decreases viral replication.; 18280719: NLRX1 is an important regulator of the type I interferon (IFN) response, a…
GNAI2	0.183	0.13	-0.793	0.00014	21255617: GNAI2 is regulated by TLR signalling and plays an anti-inflammatory role in endotoxema and polymicrobial sepsis. (Demonstrated in murine model); 22581266: Sustained activation of GNAI2 dampens TNF and IL6 production stimulated by TLR2/4 ligands. (Demonstrated in mice)
SPINK5	-0.413	0.00042	0.219	0.4	22588119: SPINK5 binds to antimicrobial peptide dermcidin (DCD) and is involved in the trafficking of DCD in the epidermis.
LST1			-0.307	0.23	22589543: LST1 recruits tyrosine-phosphorylated PTPN6 and PTPN11 to the plasma membrane in myeloid leukocytes.
SCARB1	-0.22	0.069	0.331	0.19	22589557: SCARB1 regulates the macrophage inflammatory response to LPS. (Demonstrated in mice)
TSC22D3	-0.038	0.76	0.508	0.037	22539300: TSC22D3 is downregulated following TLR activation in macrophages.
NOS2	0.044	0.72	0.344	0.18	20157607: NOS2 is a nitric oxide synthase (iNOS) protein and combined treatment with 1,25-dihydroxyvitamin D3 (1,25-D3) and IFN-gamma has been shown to synergistically enhance NO synthesis and NOS2 expression induced by Mycobacterium tuberculosis (MTB) or by its purified protein derivatives in human monocyte-derived macrophages.; 18799752: NOS2 is an inducible nitric oxide (NO) synthase present i…
CLEC7A	-0.422	0.00031	0.047	0.86	15956283: CLEC7A (Dectin-1) is a C-type lectin receptor that binds beta-glucan and is the primary receptor on macrophages for phagocytosis of various fungi.; 17698636: CLEC7A synergizes with TLR2 to increase pro-inflammatory cytokine responses to pathogens.; 19633936: CLEC7A has a critical role in the innate immune response against Mycobacterium tuberculosis in non-phagocytic cells in type II air…
HAMP	0.015	0.9	-0.111	0.67	21572427: HAMP (hepcidin), an iron regulatory hormone and antimicrobial peptide, inhibits the liver-stage infection in malarial parasitemia by arresting Plasmodium sporozoites in liver hepatocytes and prevents their development into blood-stage parasites. (Demonstrated in murine model); 21685415: HAMP expression in LPS or TNFA-stimulated peripheral blood leukocytes is dependent on the NFkB signal…
RHBDF2	-0.448	0.00012	-0.643	0.0053	22550345: RHBDF2 is required for the secretion of TNF in macrophages. (Demonstrated in mice)
PLSCR1	-0.312	0.009	-0.282	0.27	22453241: PLSCR1 regulates TLR9 trafficking to endosomal compartment and plays an important role in the induction of type I IFN response in plasmocytoid dendritic cells.
DUSP1	0.076	0.53	-0.092	0.72	18504304: DUSP1 inhibits MAPK pathways and decreases TLR signalling.; 19436832: DUSP1 is an essential feedback regulator of the innate immune response, it plays a critical role in preventing septic shock and multi-organ dysfunction during pathogenic infection and plays a pivotal role in the deactivation of MAPK1 and MAPK8.; 21959016: DUSP1 is a negative regulator of MAPK-dependent induction of IL…
LY96	-0.205	0.091	-0.9	8.9e-07	19840871: LY96 (MD-2) recognizes only exogenous pathogen-associated molecular patterns (PAMPs) when complexed with TLR2-CD14 or TLR4-CD14.; 15852007: LY86 and CD180 interact directly with the TLR4 signalling complex, inhibiting its ability to bind microbial ligand.; 10359581: LY96 is physically associated with TLR4 on the cell surface and confers responsiveness to lipopolysaccharide (LPS).; 21712…
LILRA2	-0.358	0.0025	0.191	0.46	22479404: LILRA2-activation of monocytes is distinct from LPS activation, as assessed by the secreted cytokine profile. LILRA2 cross-linking also results in inhibition of FCGR1A-dependent phagocytosis in monocytes.
CLEC9A	-0.077	0.53	0.205	0.43	22483800: CLEC9A is restricted to dendritic cells, and specifically recognizes filamentous actin from necrotic cells. CLEC9A ligand engagement is necessary for the priming of cytotoxic T cells against necrotic cell antigens.
PACSIN1	0.037	0.76	0.574	0.016	22488361: PACSIN1 regulates the TLR7/9-mediated type I interferon response in plasmacytoid dendritic cells.
IRAK3	-0.022	0.85	-0.198	0.45	17982103: IRAK3 upregulation by lipopolysaccharide (LPS) is largely dependent on TNF-alpha and LPS tolerance in human endotoxemia models is associated with IRAK3 up-regulation.; 17379480: IRAK3 selectively attenuates Pam3CSK4-induced MAPK14 (p38) activation through an IRAK1 independent and MKP1 dependent pathway.; 12620219: IRAK3 is part of the interleukin-1 receptor-associated kinase (IRAK) fami…
EPS8	-0.217	0.073	-0.841	2.4e-05	22493489: EPS8 is a key regulator of the LPS-induced TLR4-MYD88 interaction and directly contributes to phagocytosis in macrophages. (Demonstrated in mice)
ATF4	0.255	0.035	0.74	0.00068	22496230: Murine cytomegalovirus targets transcription factor ATF4 to exploit the unfolded protein response (Demonstrated in mice)
NFAT5	-0.301	0.012	-0.486	0.048	20685965: NFAT5 is a transcription factor that is upregulated by hypertonicity. Activated NFAT5 enhances LPS-mediated NFkB activity by complexing with NFkB and kB elements in downstream genes. (Demonstrated in murine model); 22496647: NFAT5 expression is strongly induced by Mycobacterium tuberculosis, and plays an essential role in stimulating HIV replication in co-infected macrophages.
EHMT2	0.059	0.63	0.887	2e-06	22412156: EHMT2 catalyzes di-methylation of histone H3 at the promoter of interferon (IFN) and IFN-inducible antiviral genes as an epigenetic silencing mechanism in fibroblasts. Ablation of EHMT2 results in phenotypic conversion to potent IFN-producing cells and renders resistance to RNA viruses. (Demonstrated in mice)
TSC1	-0.226	0.061	0.234	0.37	22412198: TSC1 inhibits TLR response and endotoxin tolerance through repression of mTORC1 and JNK1/2 signalling pathways. (Demonstrated in mice)
IRF5	-0.164	0.18	0.139	0.6	18332133: IRF5 is activated by both TBK1 and MYD88 to form a homodimer that binds to and activates transcription of type I interferon and inflammatory cytokine genes.; 12600985: IRF5 can act as both an activator and a repressor of interferon (IFN) gene induction dependent on the IRF-interacting partner, and may be a part of the regulatory network that ensures timely expression of the immediate ea…
ZBP1	-0.137	0.26	-0.496	0.043	17618271: ZBP1 is a cytosolic DNA sensor that upon binding to DNA, associates with IRF3 transcription factor and TBK1 serine/threonine kinase, selectively enhancing DNA mediated induction of type-I-IFN.; 19846511: ZBP1 is a cytosolic pattern recognition receptor of double-stranded DNA and is essential for IRF3 activation and interferon beta expression triggered by human cytomegalovirus (HCMV), as…
RIPK3	0.002	0.99	-0.471	0.056	22123964: RIPK3 forms a complex with TICAM1 upon Toll-like receptors (TLR) 3 and 4 activation resulting in RIPK3-dependent but TNF-independent necrosis in macrophages. (Demonstrated in mouse); 22423968: RIPK3 interacts with ZBP1 to mediate virus-induced necrosis. (Demonstrated in mice)
IL1RAP	-0.456	8.1e-05	-0.839	2.6e-05	22426547: IL1RAP is recruited to the IL1B::IL1R1 ligand-receptor complex to initiate the IL1B signalling cascade.
IL1R1	-0.557	6.5e-07	-0.915	2.7e-07	18996842: IL1R1 is a substrate for presenilin-dependent gamma-secretase cleavage and intramembrane proteolysis may be a control mechanism for IL1R1-mediated signalling.; 21115691: IL1R1 is essential for TLR9-dependent activation of tumour necrosis factor receptor-associated factor 3 (TRAF3) and for production of the anti-inflammatory cytokines IL-10 and type I interferon (IFN).; 22426547: IL1R1 i…
SDC4	-0.361	0.0023	-0.881	3.1e-06	22427536: SDC4 acts in the early inflammatory response to LPS and functions to limit the extent of pulmonary inflammation and lung injury. (Demonstrated in mice)
NTN1	-0.512	6.8e-06	0.088	0.74	22231519: NTN1 inhibits CCL2 and CCL19-mediated chemotaxis in macrophages and promotes atherosclerosis by retaining macrophages in the artery wall. (Demonstrated in mice)
NAMPT	0.008	0.95	-0.55	0.022	22377803: NAMPT secretion is enhanced by extracellular ATP in LPS-primed monocytes.
AGER	-0.058	0.64	0.243	0.35	22386596: AGER is a native receptor for complement component C1QA.
JAK3	-0.084	0.49	0.249	0.34	14976041: JAK3 is a primary response gene for IL6 in macrophage differentiation and ectopic overexpression of JAK3 accelerates monocytic differentiation of normal mouse bone marrow cells stimulated with cytokines.; 22359619: JAK3 inhibition is sufficient to counteract lung injury and protect immunocytes from hypercytokinemia following challenge with avian influenza H5N1 hemagglutinin.
SHARPIN	0.05	0.68	-0.303	0.24	21709223: SHARPIN is an essential adaptor downstream of IKBKG in the TLR signalling pathway. A mutation in the SHARPIN gene impairs IL12 production in TLR-stimulated macrophages.; 22348129: SHARPIN deficient dendritic cells show reduced inflammatory cytokine production, defective NF-kB signalling and skewing towards a Th2-response. (Demonstrated in mice)
CAMKK2	0.095	0.44	0.487	0.047	22334678: CAMKK2-null macrophages exhibited deficiency to spread, phagocytize bacteria and synthesize cytokines in response to the Toll Like Receptor 4 (TLR4) agonist lipopolysaccharide (LPS). (Demonstrated in mice)
WNT3A			-0.257	0.32	22328140: WNT3A in human chondrocytes counteracts IL1B induced NF-kB mediated matrix metalloproteinases expression in a negative feedback loop.
WAS	0.08	0.51	0.169	0.52	22253930: WAS interacts with BTK to induce the LPS signalling cascade in macrophages. (Demonstrated in mice)
PYCARD	-0.226	0.062	-0.245	0.34	18487086: PYCARD protein contains CARD and Pyrin domains and is required for assembly of inflammasome.; 14634131: PYCARD prevents oligomerization of CASP1 mediated by RIPK2 by out-competing RIPK2 for binding, and thus, preventing CASP1 autoactivation. PYCARD also recruits CASP1 into PYCARD-formed cytosolic specks, separating it from RIPK2.; 16585594: PYCARD directs CASP1 away from RIPK2-mediated …
FREM1	-0.064	0.6	-0.255	0.32	22262840: FREM1 selectively amplifies NF-kB responses, such as cell survival and inflammatory responses, through changes in receptor conformation and adapter protein recruitment.
USP4	0.069	0.57	0.372	0.14	22262844: USP4 is a potent negative regulator of TLR/IL1Rsignalling through deubiquitination of TRAF6 to prevent activation of inflammatory responses.
DCD	0.057	0.64			19014393: Activates normal human keratinocytes and display in vitro microbicidal activities against bacteria and viruses; 22262861: DCD encodes the anionic amphiphilic peptide DCD-1L that interacts with negatively charged bacterial phospholipids to form ion channels in the bacterial membrane.
PRKCD	-0.303	0.011	-0.575	0.016	19150425: Following TNF stimulation, PRKCD phosphorylates TRAF2 leading to CHUK (IKK alpha) and IKBKB (IKK beta) recruitment to the TNF receptor; 22265677: PRKCD is an essential signalling kinase in C-type lectin receptor-mediated innate immunity and host protection. (Demonstrated in mice)
FSTL1	-0.444	0.00013	-0.766	0.00034	22265692: FSTL1 acts as an endogenous TLR4 agonist and has the ability to induce IL6 and IL8 production. Similar to LPS, FSTL1 induces tolerance to subsequent LPS stimulations.
RORA	0.341	0.0042	-0.128	0.63	22267218: The transcription factor RORA is critical for the development of nuocytes and the mounting of innate type 2 immunity against parasitic worms. (Demonstrated in mice)
DEFA1			0.095	0.72	19024344: DEFA1 (HNP-1) is a cationic alpha-defensin peptide present in human neutrophils and alpha-defensins have multiple functions in the immune system.; 19897717: Defensins, such as DEFA1, contribute to innate immunity through diverse actions, including microbial killing and high concentrations are present in the lung in response to inflammation.; 20214904: DEFA1, an alpha-defensin, binds to …
TRIB2	0.263	0.029	-0.15	0.57	22271508: TRIB2 expression is induced by TLR5 stimulation to inhibit NF-kB signalling in epithelial cells.
APOA1			-0.278	0.28	20519121: APOA1 is a serum apolipoprotein that induces antiatherogenic efflux of macrophage cholesterol and is anti-inflammatory due to its ability to neutralize bacterial lipopolysaccharide (LPS). APOA1 also signals in the macrophage through Toll-like receptor (TLR)2, TLR4, and CD14, utilizing MYD88-dependent and -independent pathways, to activate nuclear factor-kappaB and induce cytokines. ; 22…
JAK2	-0.414	0.0004	-0.378	0.13	15121872: JAK2 binds to the majority of the known members of the cytokine family of receptors and ligand-receptor binding leads to activation of the associated JAK2 molecules, resulting in rapid autophosphorylation of multiple tyrosines within JAK2. Tyrosine 813 is a site of autophosphorylation in JAK2 and is the SH2-B beta-binding site within JAK2 that is required for SH2-B beta to enhance activ…
HSP90B1	-0.242	0.045	-0.716	0.0012	16754684: HSP90B1 amplifies innate and adaptive immune responses via interaction with TLR2 and TLR4 ligands.; 11584270: Absence of HSP90B1 results in a defect in the formation of some cell surface receptors including Toll-like receptors (TLRs) which, as a result, are retained intracellularly.; 19965672: HSP90B1 is an endoplasmic reticulum master chaperone for multiple TLRs and is also essential f…
TRPM2	-0.027	0.83	-0.351	0.17	21709234: Trpm2 deficient mice are extremely susceptible to infection with Listeria monocytogenes, exhibiting an inefficient innate immune response. (Demonstrated in murine model); 22101731: TRPM2 inhibits reactive oxygen species (ROS) production in phagocytic cells and prevents endotoxin-induced lung inflammation. (Demonstrated in mice)
ITCH	-0.289	0.016	-0.649	0.0048	18246070: ITCH is an E3 ligase that negatively regulates inflammatory signalling pathways by controlling the function of the ubiquitin-editing enzyme TNFAIP3.; 19881509: ITCH is a HECT domain-containing E3 ligase that negatively regulates MAVS-mediated antiviral response by catalyzing the K48-linked polyubiquitination and degradation of MAVS.; 22057290: The E3 ligase ITCH and deubiquitinase CYLD …
IL17C	0.053	0.66	0.399	0.11	21993848: IL17C is an essential autocrine cytokine that regulates innate epithelial immune responses.
IL17RE	-0.079	0.52	-0.178	0.49	21993849: IL17RE is a receptor specific to IL17C that regulates early innate immunity to intestinal pathogens in colon epithelial cells. (Demonstrated in mice)
LRRK2	0.057	0.64	-0.68	0.0027	21983832: LRRK2 acts as a potent negative regulator of the transcription factor NFAT, and plays an important role in modulating inflammatory bowel disease.
PIK3C3	0.254	0.035	-0.199	0.44	22170068: Class III phosphatidylinositol 3-kinases (PI3K) are required for downstream ARF6 regulation of CpG oligodeoxynucleotide uptake and thus have a role in TLR9-mediated immune signalling.
IL13			-0.204	0.43	21097505: IL13 is a pro-M2/Th2 cytokine that induces alternative activation of macrophages. IL13 associates with IL13RA1 to activate the transcription factor STAT6.; 22154382: IL13 dampens the innate immune response in airway epithelial cells via IRAK3-mediated inhibition of TLR2 signalling.
HP			-0.13	0.62	22156194: Haptoglobin activates innate immunity to enhance acute transplant rejection. (Demonstrated in mouse)
UNC5CL	-0.109	0.37	0.498	0.042	22158417: UNC5CL is a factor in epithelial inflammation where it activates the pro-inflammatory IRAK signalling cascade in a MYD88-independent manner.
PLCG2	-0.49	1.9e-05	-0.607	0.0098	22158869: PLCG2, 1,4,5-triphosphate and intracellular calcium are required for the LPS-induced innate immune response pathway, where release of intracellular calcium mediates TLR4 trafficking and subsequent activation of IRF3. (Demonstrated in mouse)
CNOT4	-0.095	0.44	0.331	0.19	22159038: CNOT4 enhances JAK/STAT pathway-dependent gene expression by positively regulating IFN-gamma- and IL4-induced STAT-mediated gene responses.
UNC93B1	-0.31	0.0096	-0.764	0.00036	18305481: UNC93B1 is a polytopic membrane protein that delivers the nucleotide sensing receptors TLR7 and TLR9 from the endoplasmic reticulum to endolysosomes.; 19451267: UNC93B1 biases Toll-like receptor responses to nucleic acid in dendritic cells toward DNA- but against RNA-sensing.; 20865117: UNC93B1 associates with Toll-Like Receptor (TLR) 3, TLR7 and TLR9, mediating their translocation from…
SERPINB9	-0.16	0.19	0.411	0.1	22167597: SERPINB9 expression in human tubular epithelial cells (TECs) is induced by triggering of the viral double-stranded RNA sensors TLR3, IFIH1 and DDX58. SERPINB9 upregulation increases the threshold for granzyme B-mediated apoptosis in TECs and protects the kidney against cytotoxic insults during viral infection.
IGF1	-0.367	0.0019	-0.538	0.026	21262348: IGF1 is a PI3K-activating ligand that increases the secretion of IL6 and TNF in lipopolysaccharide (LPS)-stimulated mast cells, as well as attenuating the production of IL1B. (Demonstrated in murine model); 21756999: IGF1 induces HIF1A-TLR9 cross talk that regulates inflammatory responses in glioma cells and this regulation functions in both positive and negative feedback loops.; 220393…
HSF1	-0.085	0.49	0.165	0.53	20018623: HSF1 activated by heat shock induces the expression of ATF3, a negative regulator of IL-6, and ATF3 is necessary for heat-mediated suppression of IL-6, indicating a fever-mediated feedback loop consisting of HSF1 and ATF3.; 22042134: HSF1 is necessary to initiate host defence against Mycoplasma pneumoniae infection in the lungs through TLR2 signalling activation. (Demonstrated in mice)
PROS1	-0.22	0.069	-0.606	0.0099	22043818: PROS1 works with GAS6 to synergistically suppress the basal and TLR-triggered production of inflammatory cytokines in macrophages. (Demonstrated in mice)
GAS6	0.089	0.47	0.267	0.3	11948660: GAS6 is a ligand for all members of the TAM receptor tyrosine kinase family, each of which has different affinities to GAS6.; 16723520: GAS6 signals through the AXL receptor and the PI3-kinase/Akt1 survival pathway, protecting oligodendrocytes from growth factor withdrawal and TNF-alpha-mediated cell death.; 22043818: GAS6 works with PROS1 to synergistically suppress the basal and TLR-t…
CD300LF			0.364	0.15	22043923: CD300LF inhibits MYD88 and/or TRIF-mediated TLR signalling pathway through the dual activation of PTPN6 and PTPN11.
CD300A			0.127	0.63	22043923: CD300A inhibits MYD88 and/or TRIF-mediated TLR signalling pathway through activation of PTPN6.
RICTOR	-0.359	0.0025	0.21	0.42	22045807: RICTOR reduces TLR4-mediated inflammation by regulating the cellular localization of FOXO1. (Demonstrated in mice)
CCL17			-0.306	0.23	18191727: IL4 (Interleukin-4) induces CCL17 expression via two STAT6 motifs in the proximal promoter and a distal tandem STAT6 element; 22057112: CCL17 is required for the induction of intestinal inflammation in mice. CCL17 has an autocrine effect on dendritic cells that promotes production of inflammatory cytokines and activation of Th1 and Th17 cells and reduces expansion of Treg cells. (Demons…
IFIT2	-0.13	0.29	-0.75	0.00052	19108715: IFIT2 belongs to type 1 interferon response genes and is highly induced after stimulation with LPS and selectively affects LPS induced protein expression by regulation at different post-transcriptional levels.; 22065572: IFIT2 expression imparts anti-viral immunity to restrict West Nile virus infection and control viral pathogenesis. (Demonstrated in mice)
YY1	-0.22	0.069	-0.053	0.84	22065573: YY1 negatively regulates TLR3-induced expression of IFN-beta and acts downstream of TLR3 to limit the level and duration of anti-viral response.
IL33	-0.077	0.53	-0.306	0.23	20427273: IL33, a member of the IL-1-related cytokines, is the first factor shown to modulate tryptase expression in mast cells (MCs). Synovial fibroblasts promote the expression and granule accumulation of tryptase via IL33 and its receptor ST-2 (IL1RL1).; 20473304: IL33 attenuates sepsis by enhancing neutrophil influx to the site of infection by preventing the down-regulation of CXCR2 and rever…
RGS2	-0.271	0.024	-0.586	0.013	22120521: RGS2 negatively regulates NOX1 expression and consequently inhibits reactive oxygen species production in TLR-mediated innate immune responses. (Demonstrated in mice)
NOX1			-0.284	0.27	20110267: NOX1 activity is regulated through MAP kinase (MAPK), protein kinase C (PKC), and protein kinase A (PKA)-dependent phosphorylation on Ser-282 and Ser-172 of NOXA1.; 18511861: NOX1 is highly expressed in the colon epithelium and can be induced by LPS or IFN-gamma.; 22120521: NOX1 is essential for reactive oxygen species production in the TLR-mediated innate immune response. NOX1 expressi…
PPP3R1	0.025	0.84	0.097	0.71	22116828: PPP3R1 plays an important role in activation of peritoneal macrophages. PPP3R1 induces TNFSF10 (TRAIL) gene expression in peritoneal macrophages in an ITGAM-dependent manner. (Demonstrated in mice)
PCBP2	-0.048	0.69	0.614	0.0088	19881509: PCBP2 is a negative regulator in MAVS-mediated antiviral signalling that recruits the HECT domain-containing E3 ligase ITCH (AIP4) to polyubiquitinate and degrade MAVS.; 22105485: PCBP2 synergizes with PCBP1 in MAVS inhibition but PCBP2 shows low basal expression with rapid induction after infection while PCBP1 is stably and abundantly expressed.
PCBP1	-0.056	0.65	0.749	0.00054	22105485: PCBP1 is critical in regulating MAVS degradation for both fine-tuning antiviral immunity and preventing inflammation.
FANCC	0.259	0.031	0.538	0.026	22106009: FANCC is involved in lipopolysaccharide (LPS)-induced peritoneal macrophage inflammatory response. Fancc null mice had impaired monocyte/macrophage trafficking and cytoskeletal rearrangements following LPS treatment. (Demonstrated in mice)
APOBEC3B	-0.218	0.071	-0.673	0.0031	22108670: Deletion of the APOBEC3B gene strongly impacts susceptibility to Plasmodium falciparum malaria.
DEFB1	0.25	0.038	0.155	0.55	21248850: DEFB1 is ubiquitiously expressed by all human epithelial cells, and upon reduction of the disulfide-bridges DEFB1 becomes a potent antimicrobial peptide against opportunistic pathogenic fungi and anaerobic Gram+ bacteria. ; 21551252: DEFB1 is upregulated in plasmacytoid dendritic cells and monocytes during viral challenge. Defb1-deficient mice infected with mouse-adapted HK18 (influenza…
PGLYRP3	-0.075	0.54	0.157	0.55	20418257: PGLYRP3 is a secreted innate immunity protein that is expressed on body surfaces, mucous membranes, and in secretions (saliva, sweat) and is conserved from insects to mammals, it recognizes bacterial peptidoglycan, and functions in antibacterial immunity and inflammation.; 21439073: PGLYRP3 is a member of the Peptidoglycan Recognition Proteins (PGRP) family and recognizes peptidoglycan,…
CDKN2A	-0.023	0.85	-0.173	0.51	22095712: The tumour suppressor CDKN2A plays a role in innate immunity as a regulator of inflammatory cell signalling. Cdkn2a null mice were unable to trigger a proper inflammatory response in experimental peritonitis or in induced edema and were resistant to LPS-induced endotoxic shock. (Demonstrated in mice)
DCN	0.001	1	-0.475	0.054	22087031: DCN (Decorin) is an extracellular matrix proteoglycan that stimulates proinflammatory PDCD4 and decreases the abundance of MIR21, boosting inflammatory activity in sepsis and suppressing tumour growth.
DLK1	0.264	0.028	0.519	0.033	22072963: DLK1 is a Notch ligand that plays a critical role in the development of anti-viral immunity. DLK1 expression in macrophages specifically regulates IFN-gamma levels from CD4(+) and CD8(+)T cells in response to influenza A H1N1 virus infection. (Demonstrated in mice)
TNIP1	-0.105	0.39	-0.374	0.14	21606507: TNIP1 interacts with polyubiquitin to limit the activation of TLR-MYD88 signalling pathway and prevents autoimmunity. (Demonstrated in murine model); 22011580: TNIP1 is an essential anti-inflammatory component of TLR-signalling pathways that controls CEBPB activity. Tnip1 null mice exhibit progressive, lupus-like inflammatory disease. (Demonstrated in mice)
RAC2	-0.258	0.032	-0.387	0.12	22018470: RAC2 is modified by Escherichia coli protein CNF1, which then interacts with the innate immune adaptors RIPK1 and RIPK2 to trigger an anti-bacterial immune response. This response was protective and increased the ability of the host to restrict pathogen growth, thus defining a mechanism of effector-triggered immunity that contributes to how metazoans defend against microbes with pathoge…
PKLR			0.447	0.072	22022264: PKLR is recruited by hepatitis C virus early in infection as a sensor to trigger the induction of IRF3-dependent genes.
SENP2	-0.111	0.37	0.145	0.58	22028379: SENP2 acts as a negative regulator of virus-triggered IFN-beta induction by deSUMOylating IRF3 and conditioning it for ubiquitination and degradation. (Demonstrated in mice)
STAT6	-0.286	0.017	-0.329	0.2	17971840: Signal transducer and activator of transcription 6 (STAT6) is a transcription factor that mediates IL-13 cytokine signaling.; 16433852: STAT6 plays a role in the interleukin-4 (IL-4)-mediated modulation of TLR4 expression and the responsiveness of cells to lipopolysaccharide (LPS).; 22000020: STAT6 is phosphorylated upon viral infection and translocates to the nucleus to induce genes re…
FADD	-0.418	0.00035	-0.656	0.0042	17785432: FADD is an adaptor protein involved in death receptor-mediated apoptosis and a physiological negative regulator of IRAK1/MyD88-dependent responses in innate immune signalling.; 15711932: FADD is part of the viral product dsRNA-triggered death inducing signalling complexes (dsRNA-DISCs) containing TRADD and CASP8.; 21183682: FADD interacts with TRIM21 to negatively regulate the late IFNA…
PLA2G4A	-0.467	5.2e-05	-0.565	0.018	22003202: PLA2G4A and its metabolite lipid mediators induce autophagy in macrophages and monocytes. This autophagy is ATG5 dependent and independent of changes in mTOR or autophagic flux. (Demonstrated in mice)
PLAUR	0.044	0.72	-0.678	0.0028	21998707: PLAUR is required for optimal TLR2-induced neutrophil activation. (Demonstrated in mice)
GZMM	0.079	0.52	0.303	0.24	20406824: GZMM (granzyme M) cleaves BIRC5 and this triggers degradation of the BIRC5-XIAP complex to free caspase activity, leading to cytolysis of target cells.; 21979465: GZMM cleaves FADD to potentiate the killing efficacy of innate effector natural killer cells against tumor cells and intracellular pathogens.
AIRE			-0.322	0.21	21628060: AIRE transcriptionally upregulates TLR1/3/8 via direct interaction with the TLR promoters. In addition, AIRE also mediates the induction of IL1A, TNF, NOS2 and IFN-alpha expression upon TLR1 and TLR3 stimulation. (Demonstrated in murine model); 21962774: AIRE participates in Dectin-1 signalling, an anticandidal innate immune signalling pathway that specifically recognizes fungal beta-gl…
APOH			0.031	0.91	21965665: APOH is a plasma protein that specifically interacts with lipopolysaccharide (LPS) and TLR4 to induce TNF-alpha production in macrophages.
PPARGC1B	-0.17	0.16	0.07	0.79	21966468: PPARGC1B is activated in Staphylococcus aureus-mediated sepsis via the TLR2-signalling pathway. (Demonstrated in mice)
MAPKAPK2	0.077	0.53	-0.48	0.051	21969554: MAPKAPK2 phosphorylation is suppressed by lipomannan derived from virulent Mycobacterium tuberculosis (M.tb), resulting in the potent suppression of TNF biosynthesis and allowing M.tb to subvert host immunity and potentially to increase its virulence.
ZFPM2	-0.009	0.94	-0.024	0.93	21971825: ZFPM2 inhibits the transcription of hepcidin antimicrobial peptide by suppressing the GATA4 and GATA6 transcription factors.
ZFPM1	0.325	0.0065	0.456	0.066	21971825: ZFPM1 inhibits the transcription of hepcidin antimicrobial peptide by suppressing the GATA4 and GATA6 transcription factors.
GATA6	-0.366	0.002	-0.101	0.7	21971825: GATA6 activates the transcription of hepcidin antimicrobial peptide in hepatocytes Friend of GATA (FOG)-proteins ZFPM1 and ZFPM2 moderate this transcription by suppressing the GATA transactivation of hepcidin promoter.
GATA4	-0.041	0.74	-0.391	0.12	21971825: GATA4 activates the transcription of hepcidin antimicrobial peptide in hepatocytes. Friend of GATA (FOG) proteins, ZFPM1 and ZFPM2, moderate this transcription by suppressing the GATA transactivation of hepcidin promoter.
TYK2	-0.028	0.82	-0.022	0.93	12391177: TYK2 is directly involved in IFN-alpha signalling for the induction and translocation of Daxx nuclear protein, which may result in B lymphocyte growth arrest and/or apoptosis.; 20338026: TYK2 modulates the relationship between immunity and metabolism where it is essential for the full LPS response, its function mainly being required for baseline expression and not LPS-induced upregulati…
NR3C1	-0.083	0.5	-0.819	5.7e-05	21750107: The Glucocorticoid receptor, NR3C1, exerts anti-inflammatory action in part by antagonizing pro-inflammatory transcription factors such as RELA of the NFkB complex.; 21940629: NR3C1, the glucocorticoid receptor, is necessary for glucocorticoid-mediated induction of NLRP3 and the subsequent formation of inflammasomes, demonstrating a novel role for glucocorticoids in sensitizing the init…
STUB1	-0.002	0.98	-0.566	0.018	21911421: STUB1 facilitates the formation of a TLR signalling complex by recruiting, ubiquitinating, and activating Src and PRKCZ. Knockdown of Stub1 in mice inhibits Tlr4- and Tlr9-signalling pathways. (Demonstrated in mice)
SERPINE1	-0.285	0.018	-0.804	0.0001	21768189: SERPINE1 is a critical mediator of the pulmonary host response that controls the development of the early lung inflammation induced by Pseudomonas aeruginosa infections. (Demonstrated in mouse); 21945446: SERPINE1 plays a critical role in early host defense response against Haemophilus influenzae infection. Serpine1 knockout mice show reduced bacterial clearance and prolonged pneumonia.…
TANK	-0.231	0.057	-0.721	0.0011	19668221: TANK is involved in interferon responses and is a negative regulator of pro-inflammatory cytokine production induced by TLR signalling.; 21949249: TANK plays a key role in the cross-talk between the IKK-related and the canonical IKK kinases, a mechanism required to limit the strength of TLR-signalling and prevent autoimmunity. (Demonstrated in mice)
NAIP	0.284	0.018	0.676	0.0029	18280719: NAIP is important for CASP1 activation and IL-1 processing.; 21918512: NAIP specifically recognizes the Chromobacterium violaceum type III secretion system protein, Cprl, and activates the NLRC4 inflammasome in macrophages.
TREM2			-0.4	0.11	21956652: TREM2 inhibits the induction of inflammatory cytokines and type I IFN production in TLR-stimulated dendritic cells. (Demonstrated in mice)
APOBEC3G	0.066	0.59	-0.536	0.027	21734563: APOBEC3G is an innate intracellular HIV restriction factor that is upregulated by type I interferons.; 21874023: APOBEC3G, an intrinsic antiviral factor, promotes the recognition of human immunodeficiency virus (HIV) through the activation of the DNA-damage response pathway and the expression of natural killer cell-activating ligands on HIV-infected cells.
DDX41	-0.118	0.34	-0.343	0.18	21892174: DDX41 is a helicase responsible for sensing intracellular DNA in myeloid dendritic cells. DDX41 expression knockdown blocked the induction of type I interferon and cytokine responses to DNA and DNA viruses. (Demonstrated in mice)
TAX1BP1	-0.266	0.027	-0.665	0.0036	17283140: TAX1BP1 is a nuclear receptor co-activator that forms a complex with the glucocorticoid receptor (NR3C1). TAX1BP1 can bind Tax, a human T-cell leukemia virus type 1 oncoprotein, directly and this induces the dissociation of TAX1BP1 from the glucocorticoid receptor-containing protein complex, and represses the co-activator function of TAX1BP1.; 20304918: TAX1BP1 and TNFAIP3 (A20) inhibit…
NEU1	-0.195	0.11	-0.59	0.013	21873432: NEU1 and MMP9 cross-talk in alliance with TLR4 on the cell surface is a novel membrane sialidase-controlling mechanism that depends on ligand binding to its Toll-like receptor (TLR) to induce NEU1 activity, to influence receptor desialylation and subsequently to induce TLR receptor activation and the production of nitric oxide and pro-inflammatory cytokines in dendritic and macrophage c…
AQP3	-0.059	0.63	-0.479	0.051	21865318: AQP3 is an aquaporin that functions in macrophage immunity by a cellular mechanism involving facilitated water and glycerol transport, and consequent phagocytic and migration activity. AQP3, therefore, is a novel therapeutic target in modulating the innate immune response in various infectious and inflammatory conditions.
ELF1	-0.482	2.7e-05	-0.82	5.6e-05	21867680: ELF1 transcription factor negatively regulates TOLLIP, a negative regulator of Toll-like receptor (TLR) signalling, in response to O-linked N-acetylglucosamine (O-GlcNAc) modification. In intestinal epithelial cells, insufficient O-GlcNAc modification prevents ELF1-mediated transcriptional repression and thereby suppresses TLR signalling via upregulated TOLLIP gene expression.
CD8A	-0.142	0.24	0.401	0.11	21867928: CD8A-positive dendritic cells play a critical role in cross-presentation of antigens during intracellular pathogen infections, specifically by activating an innate immune response through IL12 production. (Demonstrated in murine model)
MUC1	0.037	0.76	-0.818	6e-05	20375631: MUC1 regulates innate immune responses of dendritic cells (DC) where deletion of MUC1 promotes a heightened functional response of DC in response to TLR4 and TLR5 signalling pathways.; 21868711: MUC1 controls the inflammatory response in airway epithelial cells during nontypeable Haemophilus influenzae infection, mainly through suppression of TLR2 signalling and decreased IL8 production…
IL1RL2			-0.57	0.017	21860022: IL1RL2 binds members of the interleukin (IL)-1 family of cytokines that includes IL1F6, IL1F8 and IL1F9. Binding of these ligands to IL1RL2 plays a critical role in the interface between innate and adaptive immunity, leading to the stimulation of dendritic and T helper cell responses. (Demonstrated in murine model)
RPL19	-0.184	0.13	-0.366	0.15	21860608: RPL19 inhibits IRF3 activation and CXCL10 production to facilitate viral multiplication in cells that express TLR3 in endosomes, and RPL19 inhibits viral multiplication in cells bearing TLR3 on their cell membrane.
BCL2	-0.087	0.48	0.729	0.0009	21850221: BCL2 is a multifunctional regulator of cell survival that inhibits the innate immune response during early stages of pathogenesis. Muscle-specific expression of BCL2 in Lama2-deficient mice resulted in the inhibition of TLR4, TLR6, TLR7, TLR8 and TLR9 induction, leading to reduced infiltration of eosinophils, the principal death effector cells. (Demonstrated in murine model)
IL4R	-0.386	0.0011	-0.612	0.009	8609418: IL4R is utilized by IL13 to induce phosphorylation and activation of JAK2 in human colon carcinoma cell lines.; 21825018: The IL4R signalling pathway contributes to the heightened susceptibility of mice co-infected with Mycobacterium tuberculosis and the intestinal helminth, Nippostrongylus brasiliensis. (Demonstrated in mice)
SFTPD	-0.264	0.028	0.386	0.13	18990700: SFTPD inhibits lipopolysaccharide (LPS)-induced inflammatory cell responses by altering LPS binding to its receptors where it binds to a complex of TLR4/LY96 (MD-2) with high affinity and significantly reduces LY96 binding to both serotypes of LPS.; 19007302: SFTPD, upon S-nitrosylation, controls inflammatory function by acting as a chemoattractant for macrophages and inducing p38 MAPK …
PLTP	-0.318	0.0077	-0.83	3.8e-05	21787334: PLTP may play a pivotal role in inflammation and innate immunity through its ability to accelerate the 'reverse LPS transport' pathway. (Demonstrated in mouse)
LTBR	0.125	0.31	-0.116	0.66	20226692: LTBR signalling in intestinal epithelial cells orchestrates innate immune responses against mucosal bacterial infection.; 21767811: LTBR signalling in the gut lymphoid follicles regulates IL22 production by innate lymphoid cells in response to mucosal pathogen challenge. (Demonstrated in mouse)
RAG1	-0.235	0.052	-0.404	0.11	21746813: Rag1 knockout mice display deficient early inflammatory responses and reduced survival during sepsis, which demonstrates a novel role of B cells in the early innate immune response. (Demonstrated in mice)
TNFSF9	-0.656	9.6e-10	-0.369	0.14	21747409: The expression of ligand-receptor pair TNFSF9-TNFRSF9 on monocytes and NK cells is induced by Mycobacterium tuberculosis. Blockage of the TNFRSF9 pathway enhanced the level of IFNG and TNFA producing lymphocytes against the pathogen.
TNFRSF9	-0.09	0.46	-0.773	0.00027	21747409: The expression of the ligand-receptor pair TNFSF9-TNFRSF9 on monocytes and natural killer cells is induced by Mycobacterium tuberculosis. Blockage of the TNFRSF9 pathway enhanced the level of IFNG and TNFA producing lymphocytes against the pathogen.
SNCA	-0.063	0.61	-0.081	0.76	21747756: SNCA acts as a danger-associated molecular pattern that activates the expression of TLRs to initiate the proinflammatory pathway and microglial activation.
F11			-0.116	0.66	21807745: F11 modulates the inflammatory response of PMN leukocytes by reducing chemotaxis triggered by IL8 or fMLP, highlighting the interplay between inflammation and coagulation (Demonstrated in mouse)
ADAR	-0.134	0.27	-0.032	0.9	21809195: ADAR destabalizes RNA structure by the deamination of adenosine to inosine, and therefore is able to disrupt replication of dsRNA viruses in the host.
TNFRSF1A	-0.545	1.3e-06	-0.803	0.0001	12753742: Recruitment of TNF receptor 1 to lipid rafts is essential for TNFalpha-mediated NF-kappaB activation; 19150425: TNFR1 mediates TRAF2 phosphorylation and recruitment of the IKK complex; 21802165: TNFRSF1A modulates nitric oxide production in peritoneal macrophages in response to Yersinia LPS stimulation through the IL6 and NFkB signalling pathway. (Demonstrated in mouse)
TREML2	0.042	0.73	0.131	0.62	21804015: TLT2 enhances neutrophil functions such as antibacterial activity and chemotaxis by potentiating the response to the G protein-coupled receptor-signalling pathway.
CBL	-0.093	0.45	0.233	0.37	21799517: CBL, an E3 ligase, has a crucial role in regulating dendritic cell maturation by facilitating the regulatory functions of NFKB1. (Demonstrated in mouse)
HSPD1	-0.184	0.13	0.36	0.16	18575269: HSPD1 is part of the heat shock family of proteins that have many roles in inflammation and regulation of the immune system.; 21145789: HSPD1 plays a dual role as an immune modulator and a biomarker, and is a target to modulate immunity for therapeutic purposes, and to monitor the immune response in health and disease.; 21775438: HSPD1 and TLR4 mediate myocardial ischemia-activated inna…
PML	-0.021	0.87	-0.585	0.014	21131187: PML, a member of the TRIM protein family, is upregulated by Type I and Type II interferons and have been found to restrict viral replication by modulating the RIG-I pathway.; 21779477: Pml(-/-) mice are resistant to LPS-induced septic shock as a result of an ineffective production of cytokines and chemokines, suggesting a role for PML in the innate immune Toll-like receptor (TLR)/NF-kB …
PIN1	0.487	2.2e-05	0.788	0.00017	16699525: PIN1 negatively regulates IRF3-dependent innate antiviral response by binding to phosphorylated IRF3 for proteasome-dependent degradation.; 21743479: PIN1 is necessary to mount TLR-mediated, interferon-dependent innate and adaptive immune response. PIN1 is activated by TLR7 and TLR9, which binds to IRAK1 to activate IRF7 which then induce type I interferons. (Demonstrated in mouse)
HRG			-0.412	0.1	21757718: HRG binds fibrinogen with high affinity and competes with thrombin for binding. This interaction may provide a novel link between coagulation, innate immunity and inflammation.
NOTCH1	-0.377	0.0014	-0.533	0.027	21737799: NOTCH1 signalling modulates the microglia innate response to post-ischemic brain damage inflammation. Notch1 deficient mice exhibit significantly lower levels of activated microglia and reduced proinflammatory cytokine expression. (Demonstrated in mouse)
GBP2	-0.233	0.054	-0.724	0.001	21757726: GBP2 localizes to intracellular compartments positive for macroautophagy markers and Immunity-Related GTPases (IRGs) indirectly modulate GBP2 localization. (Demonstrated in murine model)
HSPA14	-0.04	0.74	0.646	0.0051	21730052: HSPA14 binds directly to TLR4 on dendritic cell surfaces and induces a robust Th1 response via the MAPK and NFkB signalling pathways.
EDN1	-0.533	2.4e-06	-0.708	0.0015	21730058: EDN1 links TLR7 inflammatory signalling to cardiac fibrosis in autoimmune associated congenital heart block.
CD5L			-0.493	0.044	21730133: CD5L (AIM) is required for obesity-associated recruitment of inflammatory macrophages into adipose tissue. (Demonstrated in mouse)
SOCS1	0.022	0.86	-0.386	0.13	16451196: SOCS1 is a potent and multifaceted regulator of cytokines and cell-mediated inflammation.; 19017994: SOCS1 regulates the IFN but Not NF{kappa}B Pathway in TLR-Stimulated Human monocytes and macrophages.; 21263070: SOCS1 is a negative immunomodulator that is upregulated by Hepatitis C virus to deliver negative signalling to TLR-mediated pathways controlling expression of IL12, a key cyto…
NRAS	-0.004	0.97	-0.032	0.9	21757746: NRAS is a small GTPase that, in response to microbial activation, mediates cholangiocyte pro-inflammatory cytokine production and induction of cholangiocyte proliferation.
MIF	0.188	0.12	0.59	0.013	17435771: MIF is a chemokine-like inflammatory mediator that triggers leukocyte recruitment by binding to CXCR2 and CXCR4. (Demonstrated in murine model)
DUOX2	0.084	0.49	0.362	0.15	19759286: DUOX2 is a member of the NAD(P)H oxidase family and is involved in NOD2-dependent reactive oxygen species (ROS) production.; 18511861: DUOX2 and DUOX1 localize to the apical plasma membrane of epithelial cells in major airways, salivary glands, and the gastrointestinal tract, and provide extracellular hydrogen peroxide to lactoperoxidase to produce antimicrobial hypothiocyanite ions. Ex…
RARRES2	-0.376	0.0014	-0.464	0.061	21715684: RARRES2 (Chemerin) requires C-terminal proteolytic processing by cysteine cathepsins to selectively attract a specific subset of immunoregulatory APCs, such as immature plasmacytoid dendritic cells. In addition, truncated RARRES2 also displays antibacterial activity against Enterobacteriaceae.
KCNJ8	-0.372	0.0017	0.46	0.064	21719711: KCNJ8 is an ATP-sensitive potassium channel that restricts cardiotropic RNA virus replication. (Demonstrated in murine model)
NFATC4	-0.027	0.83	-0.245	0.34	21726630: NFATC4 is a transcription factor required for the regulation of the Toll-like receptor-activated innate inflammatory response in monocytes/macrophages. (Demonstrated in murine model)
NFATC3	0.103	0.4	0.709	0.0015	21726630: NFATC3 is a transcription factor required for the regulation of the Toll-like receptor-activated innate inflammatory response in monocytes/macrophages. (Demonstrated in murine model)
DHX36	-0.15	0.22	0.293	0.25	20696886: DHX36 interacts with CpG-A and is associated with IFN-alpha production and IRF7 nuclear translocation upon CpG-A stimulation. DHX36 localizes within the cytosol and directly binds to the TLR domain of MYD88.; 21703541: DHX36 is a component of a cytosolic viral sensor and is recruited to a complex consisting of DDX1, DDX21 and TICAM1, which triggers type I interferon and cytokine respons…
DDX21	-0.338	0.0045	0.113	0.67	21703541: DDX21 is a component of a cytosolic viral sensor and is recruited to a complex consisting of DDX1, DHX36 and TICAM1, which triggers type I interferon and cytokine response to dsRNA. (Demonstrated in murine model)
DDX1	-0.016	0.9	0.232	0.37	21703541: DDX1 is cytosolic viral sensor in dendritic cells that binds to dsRNA through its Helicase A domain. DDX1 then recruits DDX21, DHX36 and TICAM1 to mount type I interferon and cytokine response to poly I:C, Influenza A virus and reovirus. (Demonstrated in murine model)
ADRB2	-0.372	0.0016	-0.672	0.0031	21683614: Activation of ADRB2 on NOD2/TLR2-stimulated dendritic cells biases the cell priming ability towards an Th17 immune response. (Demonstrated in murine model)
JAM3	0.56	5.8e-07	0.08	0.76	21706006: JAM3 is a key regulator of polarized neutrophil transendothelial migration in vivo. (Demonstrated in murine model)
AHR	-0.409	0.00048	-0.565	0.018	21683686: AHR deficiency imapirs TLR and NFkB-mediated proinflammatory gene expression after activation by a classical stimulus, such as LPS. (Demonstrated in murine model)
UBQLN1	0.105	0.39	0.117	0.66	21695056: UBQLN1 strongly suppresses the transcriptional activation of the IFNB promoter and is an inhibitor of the TLR3/TICAM1 anti-viral pathway by reducing TICAM1 protein levels.
PMAIP1	0.204	0.093	0.069	0.79	21698224: PMAIP1 is induced by the RIG-I/MDA5 axis during viral infection and activates apoptosis in macrophages, dendritic cells and primary lymphocytes.
IP6K1	0.148	0.23	0.517	0.033	21685907: IP6K1 disruption results in the augmentation of downstream phosphatidylinositol-(3,4,5)-triphosphate signalling in neutrophils. As a result, these neutrophils exhibited greater phagocytic and bactericidal ability and amplified NADPH oxidase-mediated production of superoxide.
KHSRP	0.054	0.66	0.791	0.00016	21690298: KHSRP directly interacts with AU-rich elements in the 3' UTR of IFN mRNA to negatively regulate the transcript levels. Khsrp deficient mouse embryonic fibroblast produced higher levels of Ifna4 and Ifnb mRNAs in response to viral infections as a result of decreased mRNA decay.
IFNAR1	-0.046	0.71	-0.748	0.00056	8605876: IFNAR1 acts as a docking site for the latent form of STAT2 and mediates the interaction between JAK kinases and the STAT transcription factors.; 9461596: IFNAR1 interacts with the amino-terminal half of TYK2 and this interaction is required for interferon (IFN)-alpha signal transduction.; 12220192: The interferon alpha receptor is composed of two subunits: IFNAR1 and IFNAR2;IL10RB. IFNAR…
TPST1	0.103	0.4	-0.703	0.0016	21665277: TPST1 silencing reduces the IL6 production in LPS-stimulated macrophages. (Demonstrated in murine model)
PLEC	-0.278	0.021	-0.836	2.9e-05	21665277: PLEC silencing reduces the IL6 production in LPS-stimulated macrophages. (Demonstrated in murine model)
VENTX			-0.517	0.033	21670496: VENTX plays a pivotal role in human macrophage terminal differentiation and proinflammatory function. VENTX is upregulated during monocyte to macrophage differentiation, and ablation of VENTX in monocytes profoundly impairs their differentiation to macrophages.
CCR3			-0.098	0.71	21660963: Epithelial CCR3 is involved in the progression of LPS-induced lung inflammation by mediating the release of IL8.
VLDLR	-0.084	0.49	0.667	0.0034	21642441: VLDLR is exploited by rhinovirus for viral entry. VLDLR protein levels are negatively regulated by IFN/RIG-I signalling via MIR23B.
CFLAR	-0.168	0.17	-0.662	0.0038	21635783: CFLAR confers protection against cytoplasmic dsRNA-mediated cell death and down-regulates IRF3- and NFkB-mediated gene expression. In addition, CFLAR also negatively regulates LPS-induced TLR4-signalling in endothelial cells and protects against TLR4-mediated apoptosis. (Demonstrated in murine model)
CDK6	-0.435	0.00019	0.466	0.06	21628465: CDK6 expression is induced upon LPS stimulation via TLR4-signalling pathway. CDK6 mediates the increased adhesion of macrophages in response to LPS challenge, and is important for LPS lethality. (Demonstrated in murine model)
PIK3AP1	0.034	0.78	0.342	0.18	20728433: PIK3AP1 acts as a negative regulator of TLR-induced production of IL6 and IL10 in macrophages in response to LPS stimulation. (Demonstrated in murine model)
AVP	0.143	0.24			21615666: AVP regulates water absorption in the collecting duct and acts as a potent modulator of the TLR4-mediated intrarenal innate response caused by uropathogenic E. coli.
CASP8	-0.37	0.0018	-0.952	3.9e-09	17213198: CASP8 has an essential role in the regulation of NF-kappaB function in response to TLR4 stimulation, whereby CASP8 recruitment to IKBKB leads to delayed NF-kappaB nuclear translocation and impaired NF-kappaB transcriptional activity.; 20019748: CASP8 is involved in pro-apoptotic signalling through TLR3 and its activation is TICAM1 (TRIF)-dependent.; 21419663: CASP8 restricts the RIG-I-m…
SREBF1	-0.202	0.096	0.093	0.72	21531336: SREBF1 deficient mice are resistant to endotoxic shock and systemic inflammatory response syndrome induced by cecal ligation and puncture. SREBF1 is not only a necessary transcription factor for lipogenesis genes in macrophages, but is also responsible for the expression of NLRP1A, which is a core inflammasome component. (Demonstrated in murine model)
ZC3HAV1	-0.418	0.00035	-0.633	0.0064	21102435: ZC3HAV1 isoform ZAPS is selectively induced by 5'-triphosphate-modified RNA and functions as a potent stimulator of interferon responses via the RIG-I signalling pathway.
ATG5	-0.513	6.6e-06	-0.673	0.0031	17709747: ATG5 forms a conjugate with ATG12 to directly associate with DDX58 and MAVS and negatively regulate the antiviral IFN production pathway by mediating autophagy.; 17921696: ATG12::ATG5 conjugate is a key regulator of the autophagic process to eliminate pathogens such as Streptococcus, M. tuberculosis, Listeria, and herpesvirus. ATG12::ATG5 also associates with components of the RIG-I pat…
ATG12	-0.023	0.85	-0.034	0.9	17921696: ATG12::ATG5 conjugate is a key regulator of the autophagic process to eliminate pathogens such as Streptococcus, M. tuberculosis, Listeria, and herpesvirus. ATG12::ATG5 also associates with components of the RIG-I pathway to negatively regulate type I IFN response and promote RNA virus replication.
AKNA	0.015	0.91	0.042	0.87	21606955: AKNA targeted deletion results in susceptibility to pathogen-induced systemic inflammation and causes sudden neonatal death. (Demonstrated in murine model)
IRAK2	0.01	0.94	-0.919	1.8e-07	17878161: IRAK2 has a role in TRAF6 ubiquitination in the Toll-like receptor (TLR) pathway and thus plays a more central role than IRAK1 in TLR signalling to NFkappaB.; 18438411: IRAK2 is critical in late-phase Toll-like receptor (TLR) responses, and IRAK1 and IRAK2 are essential for the initial responses to TLR stimulation.; 19224918: IRAK2 is required for LPS-mediated post-transcriptional contr…
CCL1	0.052	0.67	0.068	0.8	18981157: The JAK2/STAT5/CIS pathway suppresses CCL1 but not CCL7 and CCL8 chemokine expression; 21601943: CCL1 secretion in freshly isolated monocytes is induced by the combined engagement of TLR3/TLR4/TLR8. As monocytes differentiate, the capacity to induce CCL1 is lost via a IL23-dependent mechanism.
PGLYRP4	-0.066	0.59	0.184	0.48	20418257: PGLYRP4 is a secreted innate immunity protein that is expressed on body surfaces, mucous membranes, and in secretions (saliva, sweat) and is conserved from insects to mammals, it recognizes bacterial peptidoglycan, and functions in antibacterial immunity and inflammation.; 21439073: PGLYRP4 is a member of the Peptidoglycan Recognition Proteins (PGRP) family and recognizes peptidoglycan,…
TNFSF11	-0.011	0.93	0.246	0.34	21566133: TLR2 and TNFSF11 signalling pathways are modulated by Porphromonas gingivalis to alter the differentiation states of osteoclasts resulting in bacteria-mediated bone loss. (Demonstrated in murine model)
ARHGAP15	0.019	0.87	-0.469	0.058	21551229: ARHGAP15 negatively modulates AKT1 activity and thereby negatively regulates neutrophil function. ARHGAP15 deficiency results in increased neutrophil recruitment to the site of infection and offers protection against an experimental model of severe abdominal sepsis. (Demonstrated in murine model)
BID	-0.136	0.27	0.11	0.67	21552281: BID is a critical component of the NOD signalling pathway and is crucial for the peptidoglycan inflammation response. BID deficient mice are unresponsive to local or systemic exposure to NOD agonist or their protective effects in experimental colitis. (Demonstrated in murine model)
THBS1	-0.646	2.1e-09	-0.925	1e-07	21573017: THBS1 expression is associated with decreased phagocytosis and bacterial clearance, resulting in increased peritoneal inflammation and mortality from sepsis. (Demonstrated in murine model)
TECPR1	0.17	0.16	0.192	0.46	21575909: TECPR1 activity is necessary for efficient autophagic targeting of bacteria and the suppression of Shigella intracellular replication. (Demonstrated in murine model)
HMGN2	0.215	0.076	0.38	0.13	21518253: HMGN2 acts as a positive modulator of NF-kB signalling to promote LPS-induced beta-defensin expression. HMGN2 prolongs the retention time and enhances the accumulation of NF-kB p65 and synergistically bind to the DEFB4A (HBD-2 ) promoter to induce expression.
CXCR3	0.044	0.72	-0.009	0.97	21518789: CXCR3 expression on recruited peritoneal macrophages and granulocytes increases following sepsis, and deletion of CXCR3 significantly increases mortality to a septic challenge in neonatal mice. (Demonstrated in murine model)
MAP3K5	-0.184	0.13	-0.365	0.15	21515258: MAP3K5 is required for LPS-induced activation of p38, which is a crucial determinant of the production of pro-inflammatory cytokines in endotoxemia. (Demonstrated in murine model)
PTGES	0.013	0.92	-0.51	0.037	21497116: PTGES (prostaglandin E2) is produced by LPS-primed macrophages upon treatment with silica crystal and aluminum salts, and is important for the production of IgE in Th2 cells. (Demonstrated in murine model)
GRN	-0.366	0.002	-0.782	0.00021	21497117: GRN is an essential secreted cofactor that potentiates TLR9-driven response to CpG olignonucletides by binding directly to CpG oligos and TLR9. GRN deficient murine macrophages showed impaired delivery of CpG oligos to endolysosomal compartments and reduced response to CpG. (Demonstrated in murine model)
CD46	-0.341	0.0041	-0.699	0.0018	20087059: CD46 is a cell surface pathogen receptor that induces autophagy upon pathogen recognition and this CD46-dependent autophagy is critical for early control of the infection.; 15919905: CD46 is a ubiquitously expressed membrane protein that regulates complement activation, as a cellular attachment receptor of several pathogens, including measles virus, Neisseria gonorrhea, adenovirus and h…
FCN1			-0.526	0.03	20375620: FCN1, as well as ficolins FCN2 and FCN3, in serum are associated with MBL-associated serine protease (MASP) to form a complex and this complex binds to carbohydrates present on the surface of a variety of Gram-positive and Gram-negative bacteria through ficolin, initiating complement activation via the lectin pathway.; 16116205: FCN1, like its family members, functions as a recognition …
NR1H3	0.103	0.4	-0.519	0.033	21492741: NR1H3 repressed IRF3- or IRF7-induced transactivation of the interferon-beta promoter and NDV infection further potentiated the repressive effect in dendritic cells. (Demonstrated in murine model)
NR4A3	-0.028	0.82	-0.61	0.0093	21492741: NR4A3 repressed IRF3- or IRF7-induced transactivation of the interferon-beta promoter and NDV infection further potentiated the repressive effect in dendritic cells. (Demonstrated in murine model)
SRXN1	-0.323	0.0068	-0.804	0.0001	21466852: SRXN1 is transcriptionally regulated by NFE2L2 in immunostimulated primary macrophages that produce both reactive oxygen species and nitric oxide. The nitric oxide/NFE2L2/SRXN1 pathway participates in the maintenance of redox homeostasis in cytokine-activated macrophages and other inflammatory settings. (Demonstrated in murine model)
GP2	-0.087	0.48	0.236	0.36	21468225: GP2 on M cells (specialized epithelial antigen-transporting cells) functions as an uptake receptor for a subset of commensal and pathogenic bacteria. GP2 interacts with type 1 pilus of gram-negative enterobacilli such as E. coli and Salmonella enterica. (Demonstrated in murine model)
HRH4			-0.201	0.44	21469095: HRH4 is a histamine receptor that can mediate cytokine production (e.g. IL6) from mast cells. HRH4 is also able to synergize with other inflammatory signals, such as LPS, to potentiate cytokine production and contribute to inflammation. (Demonstrated in murine model)
PLG			0.386	0.13	21464960: PLG is a serum protein that interacts with B. anthracis spores and cleaves complement 3 molecules, resulting in a decrease in macrophage phagocytosis.
CCL2	-0.391	0.00089	-0.788	0.00017	21458307: CCL2 is secreted by bone marrow mesenchymal stem cells in response to circulating TLR ligands or bacterial infection, which then induces monocyte trafficking into the bloodstream. (Demonstrated in murine model)
IMPDH2	-0.077	0.53	-0.158	0.55	21460227: IMPDH2 proteins are rapidly recruited to the lipid raft of monocytes after lipopeptide stimulation, and play an essential role in the negative regulation of TLR2 signalling by modulating PI3K activity.
C1QC			-0.25	0.33	15207504: C1QC is the C-chain of the C1Q recognition subunit of Complement component 1 (C1), and acts a multimolecular protease that triggers the classical pathway of complement and has a major role in the host defence against pathogens.; 20381531: C1Q is involved in the modulation of various immune cells such as dendritic cells, platelets, microglia cells and lymphocytes. C1Q has roles in cleara…
C1QA			-0.032	0.9	15207504: C1QA is the A-chain of the C1Q recognition subunit of Complement component 1 (C1), and acts a multimolecular protease that triggers the classical pathway of complement and has a major role in the host defence against pathogens.; 20381531: C1Q is involved in the modulation of various immune cells such as dendritic cells, platelets, microglia cells and lymphocytes. C1Q has roles in cleara…
XIAP	-0.024	0.85	-0.076	0.77	18769721: XIAP regulates cytosol-specific innate immunity to Listeria infection.; 19667203: XIAP interacts with NOD1 and NOD2 and mediates NOD signalling via interaction with RIPK2.; 19531477: XIAP and its E3 ligase activity promote transforming growth factor-{beta}-mediated NF-kappaB activation during breast cancer progression.; 20406824: X-linked inhibitor of apoptosis protein (XIAP) in a compl…
BIRC2	-0.286	0.017	-0.637	0.0059	18697935: BIRC2 regulates TNF-alpha(TNF)-mediated NF-kappaB activation by binding to TNFRSF1A (TNF receptor 1).; 17220297: BIRC2 is the ubiquitin protein ligase for ASK1 ubiquitination, a protein that plays an essential role in tumour necrosis factor alpha (TNF-alpha)-induced mitogen-activated protein kinase signalling. BIRC2 is also responsible for regulating the duration of TNF signalling in pr…
PGLYRP2			0.105	0.69	20418257: PGLYRP2 is a secreted innate immunity protein that is expressed in the liver and is conserved from insects to mammals, it recognizes bacterial peptidoglycan, and functions in antibacterial immunity and inflammation.; 21439073: PGLYRP2 is a member of the Peptidoglycan Recognition Proteins (PGRP) family and recognizes peptidoglycan, a structural component of bacterial cell walls, as a par…
CRP			-0.492	0.045	16751408: The major acute phase protein in humans that interacts with CFH of the alternative pathway of complement and C4BP of the classical complement pathway, limiting excessive complement activation; 21383176: CRP induces FCAR surface expression, phagocytosis, and TNF secretion in neutrophils. In addition, CRP physically interacts with FCAR, and induces ERK phosphorylation, cytokine production…
LGMN	-0.167	0.17	-0.388	0.12	21402738: LGMN is an asparagine endopeptidase that removes the majority of the TLR9 ectodomain, and this catalytic cleavage is required for TLR9 endolysosome signalling in response to DNA. (Demonstrated in murine model)
SREBF2	0.11	0.37	0.864	7.6e-06	21408089: SREBF2 is a key transcriptional regulator of sterol biosynthesis in lipid metabolism, and SREBP2 protein levels in macrophages are negatively regulated by type I interferon signalling during viral infection. (Demonstrated in murine model)
COPS5	0.101	0.41	-0.516	0.034	21403132: COPS5 is required for the activation of pro-inflammatory kinases, p38 and ErK, and the down-regulation of NFE2L2 gene targets. Mice with Cops5 deficiency have lower mortality in polymicrobial sepsis. (Demonstrated in murine model)
RELB	-0.148	0.23	-0.719	0.0011	16951372: RELB is a NF-kappaB subunit that participates in endotoxin tolerance by repressing pro-inflammatory gene expression.; 17823304: RELB mediates transcription of chemokines like IL8 via activation of AHR and Protein kinase A, and its expression is inhibited by Vitamin D3 analog in DCs.; 12657634: RELB acts as both transcription factor as well as a repressor of NF-kappaB gene expression by …
XBP1	0.075	0.54	-0.028	0.92	20351694: XBP1 transcription factor regulates innate immune responses in macrophages via TLR2 activation and its deficiency results in a much greater bacterial burden in mice infected with the TLR2-activating human intracellular pathogen Francisella tularensis. ; 20533428: XBP1/ERN1 (IRE1)-mediated signalling plays roles in the coordination of metabolic and immune responses by acting as a regulat…
NFIL3	0.091	0.46	-0.243	0.35	19749763: NFIL3 is essential for generation of the natural killer (NK) cell lineage.; 21383239: NFIL3 is an IL12B transcriptional inhibitor in macrophages. Interactions of macrophages with the enteric microbiota induce NFIL3 to limit their inflammatory capacity. (Demonstrated in murine model)
MBL2			-0.113	0.67	16105157: MBL2 is a major recognition molecule of the lectin pathway of complement.; 16911830: MBL2 binds directly to a wide range of repeating sugar moieties on microbial surfaces via its lectin domain, resulting in neutralization and opsonization.; 19840833: MBL2 binds toll-like receptor 4 (TLR4) and modulates cellular responses by altering signals through TLRs.; 21383675: MBL2 treatment inhibi…
CCR6	-0.081	0.51			21042003: CCR6 mobilizes TCR-alpha/beta+, CCR6+ innate and adaptive effector T cells in the airway in response to mycobacterial infection. CCR6 is not required for induction of the adaptive antimycobacterial response; 21376174: CCR6 is a chemokine receptor that only binds to a single chemokine ligand, CCL20. CCR6 is an important receptor that is involved in regulating mucosal immunity by mediatin…
TP63	-0.204	0.093	-0.275	0.28	21367858: TP63 is a crucial regulator downstream of TLR3 in Poly(I:C)-induced signalling. TP63 activates the signalling of both extrinsic and intrinsic apoptosis pathways in endothelial cells through death receptors and mitochondria.
MTOR	-0.024	0.84	0.219	0.4	18758466: MTOR is the signalling molecule involved in TLR-mediated IFN-alpha production by plasmacytoid dendritic cells (pDCs).; 18924132: MTOR is an indispensable component of pathogen recognition receptor (PRR) signal pathways that orchestrates the defence program of innate immune cells.; 19131641: MTOR plays a central role in cell growth and cellular responses to metabolic stress and its activ…
CLTC	-0.433	0.0002	-0.501	0.04	21364927: CLTC functions as a built-in molecular brake that ensures a tight control of basal NFKB activation and gene expression in un-stimulated cells. Defects in CLTC expression could potentially lead to chronic inflammation disorder.
FGF7	-0.363	0.0022	-0.465	0.06	21343299: FGF7 enhances alveolar host defence through GM-CSF-stimulated macrophage activation. Intrapulmonary FGF7 injection enhanced the clearance of E. coli or P. aeruginosa via the augmented recruitment, phagocytic activity and oxidant responses of macrophages. (Demonstrated in murine model)
NFKB1	-0.16	0.19	-0.811	7.8e-05	14593105: NFKB1 (p50) is a distinct form of NF-kappaB that interacts with STAT3 and cooperates with STAT3 bound to GAS sites.; 8152812: NFKB1 is a subunit of the NF-kappaB transcriptional regulator complex. NF-kappaB is an inducible transcription factor that regulates the expression of numerous genes involved in immune and inflammation responses and in cellular growth control.; 21343618: NFKB1 en…
CEBPE			-0.308	0.23	21326902: CEBPE is a member of the CCAAT enhancer binding protein family and is a transcriptional factor regulating genes in innate immunity and inflammation. The activities of CEBP are regulated via methylation of arginine and lysine side chains.
CEBPD	0.1	0.41	-0.676	0.0029	20829351: CEBPD is involved in TLR8 mediated innate immune response by binding to C/EBP cis-acting elements within the TLR8 promoter increasing its transcriptional activity. ; 21326902: CEBPD is a member of the CCAAT enhancer binding protein family and is a transcriptional factor regulating genes in innate immunity and inflammation. The activities of CEBP are regulated via methylation of arginine…
CORO2A	-0.084	0.49	-0.074	0.78	21331046: CORO2A mediates transcriptional activation of TLR-responsive genes through a CORO2A-actin-dependent mechanism to remove nuclear receptor co-repressor (NCoR) complexes from the promoters of target genes.
HMOX1	-0.309	0.0098	-0.706	0.0015	21307647: HMOX1, a downstream signalling molecule in the TLR4 pathway, is necessary for LPS-induced autophagy signalling in macrophages.
TBKBP1	0.009	0.94	0.637	0.006	17568778: A novel component of innate antiviral immunity, it shares a TBK1-binding domain with AZI2 and TANK
SIAH2	0.315	0.0084	0.571	0.017	12411493: SIAH2 decreases TNF-alpha dependent induction of MAPK8 (JNK) activity and transcriptional activation of NF kappa B by mediating ubiquitination of TRAF2 under stress conditions.
CD37			-0.441	0.076	17182550: CD37 is important for CLEC7A (Dectin-1) stabilization in APC membranes and controls Dectin-1-mediated IL6 production.
SLC15A4	0.032	0.79	0.044	0.87	19570976: SLC15A4 is an oligopeptide transporter expressed in early endosomes which is involved in transportation of NOD1 ligands.; 21045126: SLC15A4, a peptide/histidine transporter in organelle trafficking, is required for the production of pro-inflammatory cytokines in plasmacytoid dendritic cells upon recognition of viral nucleic acids by endosomal TLR7 or TLR9.
SYP	0.894	4.5e-25	0.919	1.9e-07	7559603: SYP is a protein tyrosine phosphatase that associates with IL6ST and JAK2 in IL-11 signal transduction pathway.
MERTK	-0.355	0.0027	-0.555	0.021	18083102: MERTK is a tyrosine protein kinase, it acts with TYRO3 and AXL as pleiotropic inhibitor of the innate immune response in DCs.
MAP2K6	-0.204	0.093	-0.021	0.94	9841871: MAP2K6 activates MAPK14 (p38) MAP kinases.
NLRP12			-0.554	0.021	17418609: NLRP12 is a negative regulator of the NF-κB response in monocytes.; 18280719: NLRP12 negatively regulates non-canonical NF-κB pathway by inducing NIK degradation.; 16203735: NLRP12 is an antagonist of toll-like receptor-, tumour necrosis factor alpha-, and Mycobacterium tuberculosis-induced pro-inflammatory signals.
MMP7	-0.45	0.00011	0.032	0.9	19181662: MMP7 is responsible for cleavage of several mouse (Defb1 and Defb2) and human (DEFA1, DEFB1, DEFB4) defensins from pro- to active forms.
NLRP2	-0.174	0.15	-0.372	0.14	18056399: NLRP2 is an inhibitor of the NF-kappaB pathway.; 15030775: NLRP2 associates with PYCARD, RIPK2, and CASP1, forming an inflammasome with high proIL-1beta-processing activity.
NLRP9			-0.286	0.27	18648497: NLRP9 is a part of the NLRP (Nucleotide-binding oligomerization domain, Leucine rich Repeat and Pyrin domain containing) family, has a role in apoptosis and inflammation.
NLRP11	0.106	0.39	-0.413	0.1	18648497: NLRP11 is a part of the NLRP (Nucleotide-binding oligomerization domain, Leucine rich Repeat and Pyrin domain containing) family, has a role in apoptosis and inflammation.
NLRP5	0.028	0.82	0.184	0.48	18648497: NLRP5 is a part of the NLRP (Nucleotide-binding oligomerization domain, Leucine rich Repeat and Pyrin domain containing) family, has a role in apoptosis and inflammation.
PSMA7	-0.001	1	0.254	0.33	19734229: PSMA7 physically associates with and is involved in the stability of MAVS, which thus provides negative regulation of the innate antiviral response against infection by RNA viruses.
TNFRSF18	-0.3	0.012	-0.037	0.89	19760073: TNFRSF18 is expressed in several cells and tissues, including T and Natural Killer (NK) cells and is activated by its ligand, GITRL, mainly expressed on Antigen Presenting Cells (APCs) and endothelial cells and is a modulator of immune response and inflammation.
CDK9	-0.007	0.96	-0.033	0.9	18728388: CDK9 heterodimerizes with CCNT1 to form the positive transcriptional elongation factor b (P-TEFb) and plays a role in the activation of a subset of NF-kappaB dependent targets.
PTAFR	-0.403	0.0006	0.079	0.76	11309383: PTAFR is involved in G-protein-independent activation of TYK2.
C8A			-0.144	0.58	12220191: C8A is the alpha subunit of complement factor 8 (C8) and is one of five components that interact to form the cytolytic membrane attack complex (MAC).
SELE			-0.395	0.12	9006914: SELE is upregulated by TNF alpha during inflammatory responses and activated by RELA, NFKB2, JUN and ATF2.
C4A	-0.169	0.17	-0.447	0.072	2650988: C4A is one of two isotypes of the fourth complement component.; 15476920: C4A is a soluble complement anaphylatoxin that greatly controls the local pro-inflammatory response.
PTPN2	-0.012	0.92	-0.197	0.45	14600148: PTPN2 pays a novel role in the regulation of type 1 interferon-stimulated gene expression in cells previously desensitized to Type 1 interferons.; 11773439: PTPN2 is a nuclear protein tyrosine phosphatase, a potential negative regulator of the PRL-mediated signalling pathway.
IFNGR2	-0.056	0.65	-0.791	0.00016	9001223: IFNGR2 associates with JAK2 and this is required for IFN-gamma signalling.; 16467883: IFNRG2 complex is activated by STAT1, leading to the transcription of a significant portion of IFN-gamma induced genes, many of which are responsible for the induction of an apoptotic state in response to IFN-gamma.
RCAN1	0.163	0.18	-0.667	0.0035	19716405: RCAN1 (DSCR1) short isoform positively modulates IL-1R-mediated signalling pathways by regulating TOLLIP/IRAK1/TRAF6 complex formation.
SMAD7	0.087	0.48	-0.526	0.03	12589052: Inhibitory SMAD7, a direct target gene for transforming growth factor-beta (TGF-beta), mediates TGF-beta1-induced apoptosis in several cell types and acts as a scaffolding protein to facilitate TAK1- and MKK3-mediated activation of p38.; 20171181: SMAD7 acts as a critical mediator for effective TGF-beta1-mediated suppression of IL-1R/TLR signalling, by simultaneous binding to discrete r…
MALT1	-0.113	0.36	-0.316	0.22	18192506: MALT1 forms a complex with CARM1 and BCL10 to activate NF-kappaB.; 20804738: MALT1 is a paracaspase that has arginine-directed proteolytic activity. MALT1 cleaves TNFAIP3, a dual ubiquitin-editing enzyme involved in termination of NF-kappaB signalling, inducing cytosolic release of TNFAIP3 and dampening its inhibitory function.
ABCG1	0.234	0.053	0.556	0.021	20395559: ABCG1 regulates innate immunity in a tissue-selective manner and Abcg1(-/-) mice have an enhanced pulmonary host defence response driven predominantly by hematopoietic cells.
SOCS6	-0.143	0.24	-0.316	0.22	14707129: SOCS6 associates with KIT and regulates KIT receptor signalling and leads to MAPK activation.
CSF2RB			0.132	0.61	15988755: CSF2RB (IL3RB) is tyrosine phosphorylated by the simultaneous activation of both JAK1 and JAK2 fusion proteins, but not either one alone. Phosphorylated CSF2RB then induces the activation of downstream signaling molecules, including STAT5, AKT, and MAPK, and the conferring of factor-independent growth to IL-3-dependent Ba/F3 cells
IL2RB	-0.207	0.088	-0.337	0.19	8700888: IL2RB is phosphorylated by JAK1and different IL2RB tyrosines couple to at least two signalling pathways (JAK-STAT and SHC-coupled) and synergistically mediate IL2-induced proliferation.; 8041779: IL2RB physically associates with JAK1 suggesting that regulation of JAK1 may be linked to IL2 induced signal transduction.
LGALS2			-0.241	0.35	15356130: LGASL2 binds to T cells in a beta-galactoside-specific manner and acts as pro-apoptotic effector for activated T cells.
APOBEC3A	-0.098	0.42	-0.395	0.12	20615867: APOBEC3A has deaminase activity in monocytes and macrophages and this induces high levels of TC-specific deaminase activity in IFN-alpha signalling.
MLST8	0.218	0.071	0.576	0.015	18755269: MLST8 regulates TNF-alpha-induced NF-kappaB signalling by directly inhibiting the activation of IkappaB kinase.
MEFV			0.101	0.7	126461680: MEFV inhibits the formation of CASP8, PYCARD and NLRC4 inflammasome formation by competing with CASP8 to bind to PYCARD.; 12615073: MEFV inhibits binding of NLRP3 with PYCARD.; 17964261: PYCARD-MEFV pyroptosome is induced by PSTPIP1 in a pyrin-dependent manner.; 17964261: MEFV homodimerization is important for its ability to induce PYCARD oligomerization and CASP1 activation.; 14514692…
PTK2B	0.038	0.75	0.147	0.57	10228162: PTK2B mediates the JAK-dependent activation of MAPK and STAT1 in interferon (IFN)-gamma, but not IFN-alpha signalling.; 14963038: PTK2B amplifies epidermal growth factor receptor (EGFR) and SRC-induced STAT3 activation, implicating PTK2B activation as a potential co-mediator in triggering STAT3-induced oncogenesis.
SCARF1			-0.004	0.99	19237602: SCARF1 mediates host defence against Cryptococcus neoformans and Candida albicans through cytokine production and is required for macrophage binding to C. neoformans to control the infection in mice.
PTPN6	-0.098	0.42	0.322	0.21	9520455: PTPN6 (SHP-1) normally functions to antagonize the IL-2 signal transduction pathway and human T-lymphotropic virus type I (HTLV-I) infection and oncogenic transformation can lead to loss of SHP-1 expression, resulting in constitutive activation of IL-2 regulated T cell responses.; 8524272: PTPN6 reversibly associates with the IFN-alpha receptor complex upon IFN stimulation and selectivel…
CLEC4C			-0.412	0.1	20673884: CLEC4C (BDCA-2) signalling inhibits TLR-9-agonist-induced plasmacytoid dendritic cell activation (through the inhibition of CD86 and CD40) and antigen presentation.
SIGIRR	0.03	0.8	-0.234	0.37	12925853: SIGIRR is a negative modulator of TLR-IL-1R signalling where it binds to the TLR-IL-1R signalling components in a ligand-dependent way.; 20060329: SIGIRR controls Th17 cell expansion and effector function through the IL-1-induced mTOR signalling pathway.; 20130217: SIGIRR regulates innate responses in differentiated human intestinal epithelial cells (IECs), modulating epithelial involve…
HRAS	0.343	0.0039	0.313	0.22	12867418: HRAS participates in CpG oligodeoxynucleotide signalling through association with TLR9 and promotion of IRAK1/TRAF6 complex formation in macrophages.; 11744690: HRAS participates in the activation of MAPK1 by IL1A (IL-1) through association with IRAK1, IRAK2, TRAF6 and MAP3K7.; 20501842: HRAS promotes virus spread by suppressing viral RNA-induced IFN-beta production through negative reg…
C9	-0.089	0.47			16189651: C9, Complement factor nine, is one of five components that interact to form the cytolytic membrane attack complex (MAC), composed of a C5B-C8 complex attached to a transmembrane C9 oligomer.
PIAS4	0.14	0.25	0.342	0.18	21199872: PIAS4 is a member of the Protein Inhibitor of Activated STAT protein family, which regulate innate immune response by controlling transcription induced by TLR, RLR and JAK/STAT signalling pathways. PIAS4 specifically negatively regulate both IFN transcription and IFN stimulated gene expression through multiple mechanisms utilizing the function of different domains.
MAP2K2	0.219	0.07	0.04	0.88	20837746: MAP2K2 (MEK2)/PI3CD is a novel IFN-beta triggered signalling cascade that regulates secreted IL-1Ra (sIL-1Ra) expression in monocytes and this provides a rationale for an alternative, interferon (IFN)-beta-mediated pathway to induce/enhance sIL-1Ra production, dampening inflammation.
SMAD6	-0.44	0.00015	-0.199	0.44	16951688: SMAD6 is a critical mediator of the TGF-beta-BMP pathway that mediates anti-inflammatory activity and negatively regulates IL-1R-Toll-like receptor signals.; 20171181: SMAD6 acts a critical mediator for effective TGF-beta1-mediated suppression of IL-1R/TLR signalling, by simultaneous binding to discrete regions of Pellino-1.
STAP2	-0.347	0.0035	0.102	0.7	18573890: STAP2 acts as an endogenous negative regulator of EBV LMP1-mediated signalling through TRAF3 and TRADD.
TOLLIP	0.211	0.082	-0.076	0.77	11751856: TOLLIP is a negative regulator of toll-like receptor (TLR) mediated signalling which serves to limit the production of pro-inflammatory mediators during inflammation and infection.; 11751856: TOLLIP over-expression inhibits activation of NF-kappaB in response to IL1, the TLR2 and TLR4 ligands.; 19716405: TOLLIP/IRAK1/TRAF6 complex formation is positively regulated by RCAN1 (DSCR1) short…
ARRB2	0.206	0.089	0.714	0.0013	19783052: ARRB2 acts to limit JNK/ERK activation and survival in macrophages and is required for basal and TLR-inducible complement C1q expression.; 20497256: ARRB2 regulates TLR4-mediated apoptotic signalling through GSK3B where ARRB2 represents an inhibitory effect on the TLR4-mediated apoptotic cascade, through controlling the homeostasis of activation and inactivation of GSK3B.
REST	-0.914	6.4e-28	-0.503	0.039	20798038: RE-1 silencing transcription factor (REST) is part of a repressor complex, along with key components that include histone deacetylase (HDAC) 1 or 2, co-repressor of REST (CoREST), and lysine-specific demethylase (LSD) 1. The HDAC/CoREST/REST/LSD1 repressor complex is a significant component of host innate immunity.
HSP90AA1	0.032	0.79	0.088	0.74	17420470: HSP90AA1 (HSP90) positively regulates NOD1 activation.; 18950863: HSP90AA1 regulates the stability of transforming growth factor beta-activated kinase 1 (TAK1) in interleukin-1beta (IL1B)-induced cell signalling and IL1B-induced signalling by interacting with and maintaining the stability of TAK1, suggesting that HSP90AA1 might act as the chaperone of TAK1 in immune and inflammatory res…
RCOR1	0.028	0.82	0.032	0.9	20798038: Co-repressor of REST (RCOR1) is part of a repressor complex, along with key components that include histone deacetylase 1 or 2, RE-1 silencing transcription factor (REST), and lysine-specific demethylase (LSD) 1. The HDAC/RCOR1/REST/LSD1 repressor complex is a significant component of host innate immunity.
KAT2B	-0.184	0.13	0.212	0.41	10022868: KAT2B is a histone acetylase and a phorbol ester-inducible co-activator of the interferon (IFN) regulatory factor (IRF) proteins which contributes to the establishment of type I IFN responsiveness.
NLRP1	0.403	0.0006	0.099	0.7	18280719: NLRP1 forms a biochemical complex, or inflammasome, with NALP1, CARD7, and DEFCAP.; 21098108: NLRP1 forms inflammasome upon cellular infection by Toxoplasma gondii - this process is critical in mediating the innate immune response to T. gondii infection and pathogenesis.
THRB	-0.248	0.04	-0.666	0.0035	20018842: THRB signalling plays a role in modulating dendritic cell (DC) physiology and has immunoregulatory effects. THRB contains an NF-kappaB consensus site in its promoter region that controls its expression, which in turn signals DCs to promote maturation and function via an Akt-dependent, but PI3K independent pathway.
MTA1	0.181	0.14	0.426	0.088	20699220: MTA1 binds to the MYD88 promoter to regulate LPS-induced NFkappa B signaling via MYD88-dependent signalling in murine macrophages.
CCR4			0.05	0.85	18624303: CCR4 modulates TLR9-mediated innate immunity and signalling.
CD36	-0.136	0.27	-0.529	0.029	19237602: CD36 mediates host defence against Cryptococcus neoformans and Candida albicans through cytokine production.; 19847289: CD36 ectodomain binds negatively charged diacylglycerol ligands and CD36, along with CD14, has a non-redundant role for loading ligands onto TLR2 in the plasma-membrane.; 15690042: CD36 is a selective and non-redundant sensor of microbial diacylglycerides that signal v…
CD180			-0.494	0.044	19154986: CD180 is an accessory molecule for TLR2, forming part of the receptor complex for innate immune recognition of mycobacterial lipoproteins.; 15852007: CD180 and its helper molecule, LY86, interact directly with the TLR4 signalling complex, inhibiting its ability to bind microbial ligands.; 20133206: CD180 dramatically enhances CpG DNA-induced proliferation/survival by naive B cells but n…
BCL2A1			-0.515	0.034	21167304: BCL2A1 negatively regulates autophagy and expression of BCL2A1 in Mycobacterium tuberculosis infected macrophages provides the bacteria a survival strategy to overcome host defences.
IRAK4	-0.19	0.12	-0.767	0.00032	18794297: IRAK4 is required for interleukin-1 receptor/toll-like receptor-induced MAP3K7 (TAK1)-dependent NF-kappaB activation.; 17997719: IRAK4 and IRAK1 play key roles in a signalling pathway by which bacterial infection or IL-1 trigger the production of inflammatory mediators.; 11923871: IRAK4 is indispensable for the responses of animals and cultured cells to IL-1 and ligands that stimulate v…
ITGAM			0.345	0.17	20639876: ITGAM (CD11b integrin) is activated via Toll-like receptors (TLRs) and engages in crosstalk with the MYD88 and TICAM1 (TRIF) pathways inhibiting TLR signalling in innate immune responses.; 21245270: ITGAM :: ITGB2 is the principal leukocyte receptor involved in the recognition of the fungus Candida albicans. Recognition of Pra1p protein of C. albicans by ITGAM :: ITGB2 plays a pivotal r…
VDR	-0.612	2.3e-08	-0.892	1.5e-06	19931640: VDR, vitamin D receptor, deletion leads to reduced level of NFKBIA protein through protein translation, protein-protein interaction, and post-translational modification.
SIAH1	0.087	0.48	0.347	0.17	11742346: SIAH1 is a ubiquitin ligase structurally related to TRAF and modulates TNF-alpha signalling.
LPCAT2	-0.265	0.028	-0.51	0.036	20663880: LPCAT2 is highly expressed in inflammatory cells and is activated by lipopolysaccharide (LPS) treatment through Toll-like receptor 4 (TLR4) and LPCAT2 phosphorylation through LPS-TLR4 signalling may directly depend on MAPK-activated protein kinase 2 (MAPKAPK2).
ACHE	0.069	0.57	0.054	0.84	18385943: ACHE (acetylcholinesterase) expression is induced by hydrogen peroxide (H2O2) via the JNK/AP1/ ATF2 signalling pathway.
TRAIP	-0.03	0.81	0.652	0.0046	19151749: TRAIP is a SYK antagonist in TNF signaling - overexpression of TRAIP sensitize cells to TNF-induced apoptosis.
TRADD	-0.326	0.0062	-0.848	1.7e-05	18439848: TRADD is recruited to MAVS and orchestrated complex formation with TRAF3 and TANK and with FADD and RIPK1, leading to the activation of IRF3 and NF-kappaB-TRADD is not only essential in TNFR1 signalling but also in RIG-I antiviral pathway.
TNIP3			-0.655	0.0043	17088249: TNIP3 is a novel lipopolysaccharide-inducible inhibitor of NF-kappaB activation, binds to A20 and inhibits NF-kappaB activation induced by tumour necrosis factor, interleukin-1, and 12-O-tetradecanoylphorbol-13-acetate.
MAP3K12	0.378	0.0014	0.032	0.9	20940047: MAP3K12 (DLK) and its downstream kinases contribute to the finely tuned regulation of CREB-dependent effects. MAP3K12 inhibits CREB activity by affecting the interaction of CREB with its second co-activator TORC.
PTK2	0.051	0.68	0.312	0.22	18353772: PTK2 induces KLF8 expression in human ovarian cancer cells by activating the PI3K-Akt signalling pathway.
CAV1	-0.687	7.2e-11	-0.738	0.00073	19949109: CAV1 is an important component of the innate host immune response to the majority of non-cytotoxic strains of P. aeruginosa by promoting bacterial clearance during acute pneumonia and chronic colonization.; 20304961: CAV1 is a scaffolding protein of caveolae that plays an important role in host defence and inflammation and CAV1 deficiency dampens Toll-like receptor 4 signalling through …
ELMOD2	0.003	0.98	0.044	0.87	19966137: ELMOD2 regulates the TLR3 signalling pathway where silencing of ELMOD2 in human macrophages inhibited TLR3-dependent expression of type I and type III interferon genes.
RNF41	0.191	0.12	-0.303	0.24	19483718: RNF41 is an E3 ligase that can negatively regulate MyD88-dependent production of pro-inflammatory cytokines but can promote TRIF-dependent production of type I interferon.
SIRPA	-0.333	0.0052	-0.45	0.07	18233962: SIRPA negatively regulates TLR4 or TLR3 dependent cytokine production through inhibition of NF-kappaB dependent signalling.; 17954568: SIRPA down-regulation is lipopolysaccharide (LPS) inducible and contributes to innate immune activation in macrophages.
BCAR1	0.008	0.95	-0.843	2.1e-05	17129785: BCAR1 acts as a primary force sensor, transducing force into mechanical extension and thereby priming phosphorylation and activation of downstream signalling whereby tyrosine phosphorylation of BCRA1 in a cytoskeletal complex is involved in force-dependent activation of the small GTPase RAP1A.
ZMYND11	0.281	0.019	-0.159	0.54	19795416: Nuclear ZMYND11 is recruited by oligomerized, cytoplasmic TICAM1 to enhance NF-kappaB activation and type-I-interferon induction. ZMYND11 harbours dual modes of cytoplasmic NF-kappaB regulation, positively in the TICAM1 pathway and negatively in the PDLIM7 (LMP1) pathway.; 20138174: ZMYND11 cooperates with TRAF3 in the regulation of Epstein-Barr virus-derived LMP1/CTAR1-induced NF-kappa…
CD22	0.05	0.68	-0.545	0.024	17562860: CD22 (Siglec-2), like other sialic acid-binding immunoglobulin-like lectins (siglecs), is predominately expressed on immune cells. CD22 exhibits hallmarks of clathrin-mediated endocytosis and traffics to recycling compartment, reflecting its role in cell signalling and innate immunity.; 12055217: CD22 expression and function are differentially regulated in B-1 and conventional B-2 cells…
CD274	-0.157	0.2	-0.874	4.5e-06	21097698: CD274 expression in macrophages is induced upon exposure to HIV virions and TLR stimulation. In addition, IL10 also up-regulates CD274 expression.
PDCD1LG2	-0.218	0.072	-0.916	2.5e-07	21097698: PDCD1LG2 expression in macrophages is induced upon exposure to HIV virions, and is transcriptionally down-regulated by IL10.
CCR7	-0.075	0.54	-0.591	0.012	20176793: CCR7 is a chemokine receptor expressed on the surfaces of T cells, B cells, and mature dendritic cells that controls cell migration in response to the cognate ligands CCL19 and CCL21. CCR7 deficiency results in a heightened pro-inflammatory environment in response to acute pulmonary P. aeruginosa infection and contributes to more efficient clearance.
SMARCE1	-0.066	0.59	0.062	0.81	17669635: SMARCE1 is a transcriptional modulator that is known to repress viral replication.; 16135788: SMARCE1 is associated with up-regulation of proapoptotic genes, including the tumour suppressor familial cylindromatosis (CYLD).
NKIRAS2	0.224	0.064	0.04	0.88	20351193: NKIRAS2 is a key inhibitor of NF-kappaB signalling and estradiol represses NF-kappaB activation through the induction of NKIRAS2.
DHX58	-0.156	0.2	-0.769	0.00031	17190814: DHX58 (LGP2) helicase is related to DDX58 (RIG-I) and IFIH1 (MDA5) but lacks caspase activation and recruitment domains (CARDs), and functions as a negative regulator of innate host defence.; 16210631: DHX58 lacks the caspase recruitment domain (CARD) homology and functions as a negative regulator by interfering with the recognition of viral RNA by DDX58 (RIG-I) and IFIH1 (MDA5).; 16116…
SOCS2	-0.114	0.35	0.522	0.031	14645718: SOCS2 can enhance IL-2 and IL-3 signalling by accelerating SOCS3 degradation.
BECN1	-0.377	0.0014	-0.636	0.0061	18772134: BECN1 is recruited into the mouse Myd88 and Ticam TLR-signalling complex thereby reducing its binding to Bcl2, leading to autophagy.
NUMBL	0.013	0.91	-0.303	0.24	18299187: NUMBL interacts with TAB2 (MAP3K7IP2) and inhibits TNF alpha and IL-1Beta-induced NF-kappaB activation.
CCDC88A	0.297	0.013	0.307	0.23	21209316: CCDC88A, an activator of GNAI3, plays a key role in regulating autophagy; the dynamic interplay between GNAI3, GPSM1 and CCDC88A determines whether autophagy is promoted or inhibited. When stimulated by growth factors, CCDC88A disrupts the GNAI3::GPSM1 complex, subsequently enhancing anti-autophagy signalling pathways and inhibits autophagy by activating GNAI3.
RPS19	0.206	0.09	0.007	0.98	19155217: RPS19 interacts with macrophage migration inhibitory factor (MIF) and attenuates its pro-inflammatory function by inhibiting the MIF-CD74 interaction and MIF triggered adhesion of monocytes.
CAMK2A	0.052	0.67	-0.345	0.17	18818394: CAMK2A promotes TLR-triggered pro-inflammatory cytokine and type-I-IFN production by directly binding and activating MAP3K7 and IRF3 in macrophages. (Demonstrated in murine model)
IFNA1			-0.492	0.045	15883164: IFNA1 activates NF-kappaB in JAK1-deficient cells through a TYK2-dependent pathway where for the IFN signalling pathway leading to STAT activation, both JAK1 and TYK2 are essential, but NF-kappaB activation requires only TYK2.; 12817009: IFNA1 induces the human anti-inflammatory cytokine IL-10 gene via a module consisting of interdependent IRF1 and STAT3 motifs.; 15699120: IFNA1 sensiti…
MAP3K14	-0.011	0.93	-0.507	0.038	18550535: MAP3K14 associates with DDX58 (RIG-I) and its downstream adaptor, mitochondrial antiviral signaling (MAVS) and the MAP3K14-DDX58 signalling pathway induces RELA release from NFKB2 complexes in response to respiratory syncytial virus (RSV) infection. ; 16552041: MAP3K14 binds to NOD2 and mediates induction of specific changes induced by NOD2 activator muramyl dipeptide (MDP) and this occ…
ANXA4	-0.619	1.4e-08	-0.873	4.7e-06	20237821: ANXA4 differentially modulates the NF-kappaB signalling pathway and this is dependent on its interactions with NFKB1 and the intracellular Ca(2+) ion level.
CYBB	-0.248	0.04	0.317	0.21	20421951: CYBB (NOX2) functions in reactive oxygen species (ROS) generation to induce TNF-alpha-mediated host cell apoptosis and it function in sensing of persistent intracellular pathogens for subsequent induction of host cell apoptosis as a second line of defence.; 19339495: CYBB is an NADPH oxidases which plays a central role in microbial killing by phagocytes through the generation of reactiv…
BCL3	-0.28	0.02	-0.829	3.9e-05	21228348: BCL3 is critically involved in lung defence against Gram-negative bacteria Klebsiella pneumoniae, modulating functions of several cells to facilitate efficient clearance of bacteria. Loss of BCL3 incurred dramatic cytokine imbalance in the lungs, failure to clear bacteria and increased susceptibility to K. pneumoniae pneumonia. (Demonstrated in murine model)
RIPK1	-0.254	0.035	-0.669	0.0033	16543241: RIPK1 ubiquitination on Lys377 is required for tumour necrosis factor (TNF-alpha) induced NF-kappaB activation.; 16825191: RIPK1 is a death domain kinase that is one of the critical components involved in mediating DNA damage-induced, p53-independent cell death.
TRAFD1	0.094	0.44	0.345	0.18	18849341: TRAFD1 deficiency reveals its negative regulatory role in the TLR and RIG-I-like helicases signalling pathway and was found to interact with TRIF, IPS-1, TRAF3 and TRAF6 in mice; 16221674: TRAFD1 is an interferon and LPS inducible gene acting as a negative regulator of Toll-like receptor signalling.
ITGA3	-0.155	0.2	-0.906	5.5e-07	20877569: ITGA3 along with ITGB1 is a novel regulator for the recognition of bacterial lipopeptides. ITGA3/ITGB1 integrin regulates endosomal Toll-like receptor (TLR)-2/TLR1 signalling, serving as a mechanism for modulating inflammatory responses.
IRF2BP1	0.189	0.12	-0.176	0.5	18671972: IRF2BP1 is a transcriptional co-repressor of IRF2 and, through physically association, enhances JDP2 polyubiquitination. IRF2BP1 has also been shown to repress ATF2-mediated transcriptional activation from a CRE-containing promoter.
PIK3CB	-0.271	0.024	-0.542	0.025	20953381: PIK3CA and PIK3CB isoforms of class IA phosphatidylinositol 3-kinase (PI3K) are both required for the pro-inflammatory response to flagellin.
LY86			0.274	0.29	15852007: LY86 and CD180 interact directly with the TLR4 signalling complex, inhibiting its ability to bind microbial ligand.
RANBP9	0.011	0.93	0.32	0.21	18040864: RANBP9 is located in the Microtubule-Organizing Center it contains protein-interaction motifs, a cytoskeletal-binding domain, and multiple canonical docking sites for signalling intermediates. RANBP9 acts as an scaffolding protein and is important for maintaining cellular functions in the immune and nervous system.
NUP153	-0.278	0.021	0.135	0.61	15210729: NUP153 and NUP214 are nucleoporins that control the nucleo-cytoplasmic shuttling and, along with XPO1-dependent nuclear export, the subcellular distribution of latent STAT1.
OTUD5	0.209	0.085	-0.208	0.42	17991829: OTUD5 is a deubiquitinase that regulates Type I interferon (IFN) production where OTUD5 selectively cleaves the lysine-63-linked polyubiquitin chains on TRAF3, resulting in its dissociation from the downstream signalling complex containing TBK1.
MAP3K8	-0.673	2.3e-10	-0.613	0.0088	19667062: MAP3K8 negatively regulates interferon-beta production in macrophages and myeloid dendritic cells.; 19933865: MAP3K8 is essential for IL-1beta production from both macrophages and dendritic cells and an important mediator for collaboration of pattern recognition receptors with danger-associated molecular patterns (DAMPs) to induce TNF and IL-1beta production and optimal host defence.; 2…
LILRA4			0.027	0.92	20193018: LILRA4 couples with a signalling adapter to activate a prominent immunoreceptor tyrosine-based activation motif (ITAM)-mediated signalling pathway in human plasmacytoid dendritic cells.
BIRC3	-0.299	0.013	-0.858	1.1e-05	18697935: BIRC3 is required for proper RIPK1 polyubiquitination and NF-kappaB activation upon TNF (TNF-alpha) treatment and regulates TNF-mediated NF-kappaB activation by binding to TNFRSF1A (TNFR1).; 19464198: BIRC3 and BIRC2 are required for innate immunity signalling by the pattern recognition receptors NOD1 and NOD2.
PROCR	-0.28	0.02	-0.875	4.4e-06	20543103: PROCR confers anti-inflammatory properties when bound by activated protein C and when PROCR (EPCR) is blocked, F. tularensis loses the ability to suppress the pro-inflammatory response of endothelial cells.
CASP12			-0.425	0.089	18329614: Rat CASP12 binds to Human RIPK2 and displaces Human TRAF6 from a complex in human cells, inhibiting its ubiquitin ligase activity, and blunting NF-kappaB activation.; 18329614: CASP12 deficiency enhances production of antimicrobial peptides, cytokines, and chemokines dependent on bacterial type III secretion and the Nod pathway.
CARD18	-0.038	0.76	0.132	0.61	11051551: CARD18 is an inhibitor of LPS-induced IL1B (IL-1 beta) generation by preventing RIPK2-mediated oligomerization and auto-activation of CASP1.; 11536016: CARD18 is an intracellular regulator of CASP1 (caspase-1) activation and plays a role in the regulation of IL1B (IL-1beta) secretion and NF-kappaB activation during the pro-inflammatory cytokine response.
SOCS3	-0.008	0.95	-0.797	0.00013	10882725: SOCS3 inhibits the JAK/STAT pathway and act as a negative regulator of fetal liver erythropoiesis (EPO) by binding the JAK2 and EPO receptor, respectively.; 10373548: SOCS3 is rapidly induced by IL-2 in T cells where it acts to inhibit IL-2 responses in a classical negative feedback loop by suppressing STAT5 phosphorylation and lymphocyte proliferation.; 18989459: SOCS3 protein is a pot…
CYTIP	0.005	0.97	0.25	0.33	17577583: CYTIP co-localizes with SNX27 at the early endosomal compartment of lymphocytes suggesting a role for this interaction in endocytic trafficking and/or signalling.
MAFB	0.061	0.62	0.558	0.02	20581830: MAFB binds to IRF3, impairing the recruitment of co-activators to IRF3 and antagonizing antiviral responses.
SIRT1	0.077	0.53	0.556	0.02	21245135: SIRT1 is a histone deacetylase enzyme that has been found to accumulate at the promoters of TNFA and IL1B in response to TLR4 signalling. SIRT1 promotes termination of NFKB-dependent transcription and recruits RELB to assemble transcription repressor complex that generates endotoxin tolerance.
NFE2L2	-0.284	0.018	-0.358	0.16	21220332: NFE2L2 plays an important role in TLR4-mediated autophagy. NFE2L2 is activated by reactive oxygen species-MAPK14 axis-dependent TLR4 signalling, and induces the accumulation of SQSTM1 and aggresome-like induced structures.
FLI1	0.397	0.00073	-0.496	0.043	20879862: FLI1 contributes to lipopolysaccharide (LPS)-induced expression of matrix metalloprotease 1 (MMP-1), MMP-3, MMP-10, and interleukin-10 (IL-10) and rapid down-regulation of FLI1 expression after LPS stimulation attenuates the induction of various MMPs and IL-10 under inflammatory conditions.
PTCH1	0.12	0.33	0.768	0.00032	21131441: PTCH1 is a member of the Hedgehog signalling pathway and is important for LPS-induced inflammatory response in macrophages. (Demonstrated in Murine model)
STAT4	-0.144	0.24	-0.101	0.7	17971840: STAT4 is a transcription factor that mediates IL12 cytokine signalling, and as a member of the STAT protein family, STAT4 have significant impact on innate immunity during sepsis.; 14704793: STAT4 relies on the phosphorylation of it's N-domains to form STAT4 tetramer in response to cytokine-induced activation.
CTLA4	0.059	0.63	0.097	0.71	18824539: CTLA4 blockade abrogates protection by regulatory T cells in a mouse model of microbe-induced innate immune-driven colitis.
CTNNAL1	0.174	0.15	-0.311	0.22	17952117: CTNNAL1 is an alpha-catenin-related protein that shares structural similarities with cytoskeleton linker proteins that augments NF-kappaB activity, promotes cell migration and increases resistance to apoptosis.
AAMP	-0.09	0.46	-0.252	0.33	19535145: AAMP over-expression inhibits NOD1 and NOD2 mediated NF-kappaB signalling
NFATC2	0.009	0.94	-0.285	0.27	20557936: NFATC2 interacts with JUN to synergistically activate interleukin-2 (IL2) transcription in T cells, a cytokine that acts as an autocrine growth factor during an immune response to bacterial and viral infection, as well as tumourigenesis.
COPS8	0.175	0.15	-0.33	0.2	20074051: COPS8 is part of the COP9 signallosome that functions to control NF-kappaB activation.
LRRFIP1	0.034	0.78	-0.464	0.061	20453844: LRRFIP1 interacts with and activates beta-catenin, which increases IFN-beta expression by binding to the C-terminal domain of the transcription factor IRF3 and recruiting the acetyltransferase EP300 to the IFN-beta enhanceosome via IRF3.; 16199883: LRRFIP1 (GCF2) acts as a repressor and occupies the -308 site of the TNF-alpha promoter in cells that do not make TNF-alpha. Other proteins …
NFKB2	-0.567	3.7e-07	-0.787	0.00018	7925301: NFKB2 (p49/p100 subunit) associates efficiently with RELB and up-regulates the synthesis of NFKBIA (IKappaB-alpha).; 18025196: NFKB2 plays a key role in the regulation of RELA activation, suggesting an overlap in the function of NF-kappaB members in canonical and non-canonical pathway signalling.; 18377428: NFKB2 rearrangement gene product (p58) localizes in the nucleus to form a complex…
VEGFA	0.175	0.15	0.031	0.91	21278304: VEGFA-induced tissue response, e.g. angiogenesis, is inhibited during RSV and Influenza viral infections. These effects were mediated by RIG-I and IFNR-dependent pathways, and consequently inhibited the Th2 inflammation response.
NUP214	0.042	0.73	0.04	0.88	15210729: NUP214 and NUP153 are nucleoporins that control the nucleo-cytoplasmic shuttling and, along with XPO1-dependent nuclear export, the subcellular distribution of latent STAT1.
MFN2	-0.176	0.15	0.064	0.81	21285412: MFN2 deletion causes inability of the cell to undergo mitochondrial fusion, and therefore exhibit impaired induction of interferons and pro-inflammatory cytokines in response to viral infection - which results in increased viral replication.
TNFRSF1B	-0.138	0.26	-0.572	0.016	17220297: TNFRSF1B signalling induces selective BIRC2-dependent ASK1 ubiquitination and terminates mitogen-activated protein kinase signalling.
IL17F			0.147	0.57	19144317: IL17A and IL17F are required for the induction of beta-defensin in vivo in mice.; 19244213: IL17F signalling inhibits expression of pro-inflammatory genes though sequential phosphorylation of CEBPB regulatory 2 domain.; 21074482: IL17F is a Th17-related cytokine, traditionally thought of as an adaptive responder, has been shown to have various innate sources and functions as a rapidly p…
GRK5	-0.129	0.29	0.494	0.044	20945396: GRK5 is a serine/threonine kinase has a role in the regulation of G-protein coupled receptor (GPCR) signalling and is also an important regulator of signalling pathways stimulated by non-GPCRs. GRK5 also is a positive regulator of TLR4-induced I-kappa-B-alpha-NFkappaB pathway as well as a key modulator of lipopolysaccharide-induced inflammatory response.
DMBT1	-0.001	0.99	-0.189	0.47	20418254: DMBT1 encodes alternatively spliced proteins involved in mucosal innate immunity and two other molecules, a glycoprotein with a molecular mass of 340 kDa (GP340) and salivary agglutinin (DMBT1(SAG)). GP340 is secreted into broncho-alveolar surface lining fluid whereas DMBT1(SAG) is present in the saliva. Both interact with and agglutinate several Gram-negative and Gram-positive bacteria…
GPSM1	0.468	4.9e-05	0.417	0.096	21209316: GPSM1, an inhibitor of GNAI3, plays a key role in regulating autophagy; the dynamic interplay between GNAI3, GPSM1, and CCDC88A determines whether autophagy is promoted or inhibited. During starving conditions, GPSM1 binds to GNAI3 in MAP1LC3A-positive membranes to promote autophagy. When stimulated by growth factors, CCDC88A promotes the dissociation of GPSM1::GNAI3 complex to initiate…
CARD9	0.044	0.72	0.087	0.74	19076343: CARD9 signalling mediates mammalian innate immune responses against selected fungi, bacteria, and viruses and can prime and shape adaptive immunity. CARD9 plays an essential role in downstream signalling of the antifungal pattern-recognition receptor CLEC7A (Dectin-1).; 20351059: CARD9 is critical for full activation of innate immunity by converging signals downstream of multiple patter…
FBXW5	0.163	0.18	-0.482	0.05	19232515: FBXW5, an F-box family protein, negatively regulates MAP3K7 (TAK1) in the IL1B (IL-1beta) signalling pathway.
IRAK1BP1	0.374	0.0016	0.565	0.018	20534545: IRAK1BP1 down-regulates Toll-like receptor-mediated transcription of several pro-inflammatory cytokines by changing the transcriptional profile of activated cells, leading to an increase in IL-10 production and promoting LPS tolerance.
RUNX3	-0.024	0.85	-0.138	0.6	16164020: RUNX3 is capable of activating the CD11a gene promoter that directs CD11a/CD18 integrin expression as well as trans-activating the CD49d gene promoter. The leukocyte integrins CD11a/CD18 (LFA-1, alphaLbeta2) and CD49d (VLA-4, alpha4beta1, alpha4beta7) mediate leukocyte transendothelial migration during immune and inflammatory responses and provide co-stimulatory signals for the activati…
HDAC1	-0.104	0.4	-0.493	0.044	14645718: HDAC1 Inhibition decreases IFN-alpha responsiveness whereas its expression augments the IFN-alpha response, demonstrating that it modulates IFN-alpha-induced transcription.; 20798038: Histone deacetylase 1 (HDAC1) is part of a repressor complex, along with key components that include HDAC2, RE-1 silencing transcription factor (REST), co-repressor of REST (CoREST), and lysine-specific de…
GJA1	-0.267	0.027	-0.766	0.00033	19528242: GJA1 plays an important role in innate immune control of commensal-mediated intestinal epithelial wound repair.
MKNK1	-0.321	0.0071	-0.545	0.024	21149447: MKNK1 plays an important role in IFNG induced IRF1 expression and is essential for generation of anti-proliferative responses.
MAP3K4	-0.223	0.066	0.739	0.0007	17726008: MAP3K4 (MEKK4) dimerization is regulated both positively and negatively by its interaction with specific proteins. GSK3B negatively regulates MAP3K4 stimulation of MAPK14 (P38) and MAPK8 (JNK) activity.; 18775659: MAP3K4 sequesters RIPK2 to inhibit the NOD2:RIPK2 complex from activating NF-kappaB signalling pathways.
JUN	0.255	0.035	-0.184	0.48	20557936: JUN interacts with NFATC2 to synergistically activate interleukin-2 (IL2) transcription in T cells, a cytokine that acts as an autocrine growth factor during an immune response to bacterial and viral infection, as well as tumourigenesis.
GNAI3	-0.014	0.91	0.049	0.85	21209316: GNAI3 is a G protein involved in autophagy signalling pathways and is tightly regulated through its interaction with its GEF activator (CCDC88A) and GDI inhibitor (GPSM1). During starving conditions, GPSM1 binds to GNAI3 in MAP1LC3A-positive membranes to promote autophagy. When stimulated by growth factors, CCDC88A promotes the dissociation of GPSM1::GNAI3 complex to initiate anti-autop…
CD53	-0.078	0.53	0.087	0.74	20407468: CD53 is an important regulator of innate tumour necrosis factor (TNF)-alpha levels.
SNX27	-0.21	0.084	0.271	0.29	17577583: SNX27 co-localizes with CYTIP at the early endosomal compartment of lymphocytes suggesting a role for this interaction in endocytic trafficking and/or signalling
RUSC1	0.117	0.34	-0.166	0.53	19365808: RUSC1 binds to IKBKG and TRAF6, representing a molecular link between NGF signalling and IKK complex activity.
FCGR2A	-0.161	0.19	-0.751	0.00051	12857726: FCGR2A is a receptor for immunoglobulin G, clustering induces shape change, secretion and aggregation; 21044955: FCGR2A (FcgammaRIIA) is a receptor that recognizes IgG opsonized particles and initiates phagocytosis in immune clearance. FCGR2A is also a positive regulator of complement-mediated phagocytosis.
CFH	0.005	0.97	-0.834	3.2e-05	18190458: CFH is a major regulatory protein that down-regulates alternative complement activation.; 21285368: CFH, a complement regulatory factor, interacts with host cell surfaces as well as C3d part of C3b and plays a major in the distinguishing host from non-host surfaces during the alternative activated complement pathway.
PTPRC	0.056	0.65	-0.434	0.082	11201744: PTPRC (CD45) suppresses JAK (Janus kinase) kinases and negatively regulates cytokine receptor signaling by regulating interleukin-3-mediated cellular proliferation, erythropoietin-dependent haematopoiesis and antiviral responses in vitro and in vivo.
TRAF5	-0.259	0.032	-0.095	0.72	11479302: TRAF5 is a signal transducer for the TNF receptor superfamily that is involved in TNF-induced NF-kappaB activation and protection from cell death.; 19017969: TRAF5, along with other TRAFs, is recruited to many TNF-receptor (TNF-R) superfamily members and is an important modulator of the proximal signaling events that occur at the time of receptor engagement and activation. TRAF5 has bee…
MFN1	-0.158	0.19	-0.608	0.0096	21285412: MFN1 deletion causes inability of the cell to undergo mitochondrial fusion, and therefore exhibit impaired induction of interferons and pro-inflammatory cytokines in response to viral infection - which results in increased viral replication.
SPP1	0.052	0.67	-0.234	0.37	21136203: SPP1 exist in secreted and intracellular form; intracellular SPP1, or iSPP1, is involved in cytoskeleton rearrangement and signal transduction downstream of innate immunity receptors (e.g. TLR). iSPP1 may also function as an adaptor or scaffolding protein.
C4BPB	-0.064	0.6	0.197	0.45	21283780: C4BPB plays an inhibitory role in antimicrobial response by delaying the classical complement activation and attenuating the lectin pathway activation. The major inhibitory role of C4BPB is to facilitate the decay of C3 convertase.
C4BPA	-0.071	0.56	-0.464	0.061	21283780: C4BPA plays an inhibitory role in antimicrobial response by delaying the classical complement activation and attenuating the lectin pathway activation. The major inhibitory role of C4BPA is to facilitate the decay of C3 convertase.
APCS			-0.076	0.77	21278351: APCS is a key negative regulator for innate immune responses to DNA and may be partly responsible for the insufficient immune responses after DNA vaccination in humans. APCS-DNA complex showed significant defects in innate immune activation, and specifically inhibits the functions of HMGB1 and antimicrobial peptide LL37.
KITLG	0.206	0.089	-0.38	0.13	21262348: KITLG is a PI3K-activating ligand that increases the secretion of IL6 and TNFA in LPS-stimulated mast cells, as well as the attenuating the production of IL1B. (Demonstrated in murine model)
PDCD1	0.019	0.88	0.16	0.54	21091911: PDCD1 mediates functional impairment of early immune responses during HCV infection by limiting STAT1 phosphorylation, which consequently inhibits IL12 expression in monocytes / macrophages.; 21263073: PDCD1 expression in T cells is induced by IFNA stimulation and provides feedback inhibition of T cell activation. It is proposed that strong innate inflammatory response (i.e. IFNA secret…
RFTN1	0.128	0.29	-0.111	0.67	21266579: RFTN1 cooperates with the uptake receptor to mediate cell entry of poly(I:C), which is critical for activation of TLR3 and the subsequent production of IFN and inflammatory cytokines.
HSPBP1	0.281	0.019	0.066	0.8	21247889: HSPBP1 interacts with PGLYRP1 and inhibits the cytotoxic activity of the HSPA1A :: PGLYRP1 complex secreted by lymphocytes.
AKAP10	-0.13	0.29	-0.252	0.33	21247892: AKAP10 is required to induce PTGES2 in the synthesis of NO upon LPS stimulation, in addition AKAP10 also mediates the PTGES2-induced expression of cytokines IL10 and IL6 in alveolar macrophages. (Demonstrated in rat models)
PTGES2	0.035	0.78	0.332	0.19	21247892: PTGES2 is responsible for nearly half of the increment in NO production by alveolar macrophages in response to LPS stimulation. The enhancing effect of PTGES2 on NO production is mediated through the ligation of PTGER2 and acting via PKA to induce cAMP production. In addition PTGES2 induces expression of cytokines IL10 and IL6, while inhibiting TNFA. (Demonstrated in rat models)
STIM1	-0.182	0.14	-0.214	0.41	21239714: STIM1 supports the influx of extracellular Ca(2+), which is required for production of reactive oxygen species in phagocytosis.
ORAI1	-0.169	0.17			21239714: ORAI1 supports the influx of extracellular Ca(2+), which is required for production of reactive oxygen species in phagocytosis.
ITPR3	0.169	0.17	-0.868	6.2e-06	21239714: ITPR3 facilitates depletion of intracellular Ca(2+) for the internalization phase of FcgR-mediated phagocytosis.
ITPR1	-0.143	0.24	0.69	0.0022	21239714: ITPR1 facilitates depletion of intracellular Ca(2+) for the internalization phase of FcgR-mediated phagocytosis.
LRRFIP2	-0.232	0.056	-0.003	0.99	21220426: LRRFIP2, when phosphorylated at serine 202, interacts with MYD88 during LPS stimulation to induces NFKB activity.
TRIB3	0.128	0.29	-0.286	0.27	21220698: TRIB3 is an inhibitor of TLR2 mediated NFKB activation and chemokine induction. Helicobacter pylori LPS stimulation decrease expression of TRIB3, which may be an important mechanism during H. pylori-associated pathogenesis.
CHGA	0.813	2e-17	0.895	1.2e-06	21214543: CHGA undergoes proteolytic cleavage to give rise to biologically active peptides, including catestatin. Catestatin is a neuroendocrine peptide with effects on human autonomic function and has recently been found to be a cutaneous antimicrobial peptide by inducing mast cell activation. In mast cells, catestatin plays a role in the migration, degranulation and release of leukotriene and p…
SIGLEC15	0.01	0.94	-0.691	0.0021	21208791: SIGLEC15 is a member of the SIGLEC protein family that recognize sialoside-based patterns and plays a role in the attenuation of innate immunity to avoid autoimmune destruction.
SIGLEC11			0.17	0.52	21208791: SIGLEC11 is a member of the SIGLEC protein family that recognize sialoside-based patterns and plays a role in the attenuation of innate immunity to avoid autoimmune destruction.
SIGLEC9			0.011	0.97	21208791: SIGLEC9 is a member of the SIGLEC protein family that recognize sialoside-based patterns and plays a role in the attenuation of innate immunity to avoid autoimmune destruction.
SIGLEC7			-0.058	0.82	21208791: SIGLEC7 is a member of the SIGLEC protein family that recognize sialoside-based patterns and plays a role in the attenuation of innate immunity to avoid autoimmune destruction.
SIGLEC6			-0.437	0.079	21208791: SIGLEC6 is a member of the SIGLEC protein family that recognize sialoside-based patterns and plays a role in the attenuation of innate immunity to avoid autoimmune destruction.
SIGLEC5			0.029	0.91	19596804: SIGLEC5 is bound by group B Streptococcus (GBS) beta protein and this functions to impair human leukocyte phagocytosis, oxidative burst, and extracellular trap production, promoting bacterial survival.; 21208791: SIGLEC5 is a member of the SIGLEC protein family that recognize sialoside-based patterns and plays a role in the attenuation of innate immunity to avoid autoimmune destruction.
SIGLEC1			0.164	0.53	21208791: SIGLEC1 is a member of the SIGLEC protein family that recognize sialoside-based patterns and plays a role in the attenuation of innate immunity to avoid autoimmune destruction.
SIGLEC10	-0.085	0.49	0.351	0.17	21208791: SIGLEC10 is a member of the SIGLEC protein family that recognize sialoside-based patterns and responds selectively to danger associated molecular patterns (DAMPs) to initiate limited innate response.
RGMB	0.436	0.00018	0.148	0.57	21187450: RGMB is highly expressed in macrophages and negatively regulates IL6 expression in a BMP ligand-dependent manner via MAPK and ERK pathway. (Demonstrated in murine model)
OAS2	-0.363	0.0022	-0.418	0.095	21190483: OAS2 is a pathogen recognition receptor for the viral pathogen-associated molecular pattern, double-stranded RNA. Upon recognition of dsRNA, the OAS2 activates RNASEL to cleave ssRNA. The OAS/RNASEL pathway triggers the RIG-I pathway and induce IFNB production.
CTSB	-0.227	0.06	-0.661	0.0039	18762176: CTSB is a member of the Cathepsins protein family which are key modulators of cell death and inflammatory responses.; 21145045: CTSB is an endosomal and lysosomal protease that is upregulated during various inflammatory disorders. TLR2, 3, 4 ligand engagement increases the proteolytic activities of CTSB in macrophages without changing the mRNA expression or the endogenous inhibitors of …
LAIR1			0.397	0.11	21151495: LAIR1 play an inhibition role in the mechanisms controlling IFNA production by pDCs both in normal and pathological innate immune responses.
IL19	-0.319	0.0075	-0.534	0.027	21157117: IL19 cytokine is a member of the interleukin 10 (IL10) family that includes IL20, IL22, IL24, and IL26 and has been shown to negatively regulate the innate immune system.
C8B			-0.014	0.96	12220191: C8B is the beta subunit of complement factor 8 (C8) and is one of five components that interact to form the membrane attack complex (MAC).
DEFA4			0.062	0.81	19024344: DEFA4 along with DEFA1 and DEFA3 are cationic alpha-defensin peptides that have multiple functions in the immune system.
PIK3R1	-0.08	0.51	0.278	0.28	17827709: PIK3R1 (p85-alpha) is a subunit of phosphoinositide 3-kinase (PI3K) and PI3K is activated upon Toll-like receptor (TLR) ligation.; 16921024: PIK3R1 interacts with SYK during Fc-gamma receptor phagocytosis and endocytosis.
NLRP10			-0.566	0.018	15096476: NLRP10 oligomerizes and binds to PYCARD, inhibits PYCARD mediated NF-kappaB activation and apoptosis, as well as CASP1-mediated IL1B maturation.
CARD16	-0.458	7.6e-05	-0.788	0.00017	11536016: CARD16 is an intracellular regulator of CASP1 activation and plays a role in the regulation of IL1B secretion and NF-kappaB activation during the pro-inflammatory cytokine response.
PTPN11	-0.04	0.74	0.053	0.84	12615921: PTPN11 is a STAT5A phosphatase that specifically interacts with STAT5A in vivo in a tyrosine phosphorylation-dependent manner, leading to the down-regulation of active STAT5A.; 8995399: PTPN11 (SHP-2) phosphotyrosine phosphatase interacts with JAK tyrosine kinases to induce cytokine signal transduction.
DUSP16	0.113	0.36	0.378	0.13	11489891: DUSP16 mitogen activated phosphotase that negatively regulates MAPK activity and acts as a shuttle protein, determining the localization of MAPKs in the cytoplasm.
BCL10	-0.295	0.014	-0.619	0.0081	18806265: BCL10 and MALT1 are essential mediators of NF-kappaB activation in response to the triggering of a diverse array of transmembrane receptors, including antigen receptors.; 17540779: BCL10 mediates LPS-induced activation of NF-kappaB and IL8 in human intestinal epithelial cells.
NFKBIE	-0.096	0.43	0.314	0.22	11152669: NFKBIE is part of the IkappaB family of proteins that regulates NF-kappaB-dependent transcription by inhibiting DNA binding and localizing these factors to the cell cytoplasm, specifically by sequestering REL and RELA in the cytoplasm and inhibiting nuclear export.
OTUD7B	-0.288	0.016			18178551: OTUD7B is a deubiquitinating enzyme that participate in the resolution of inflammatory responses by suppressing NF-kappaB.
CFB	-0.257	0.033	-0.767	0.00033	17921140: CFB is a crucial catalytic component of the C3 convertase enzyme that activates the alternative pathway of complement-mediated immunity.
ISG20	-0.063	0.61	-0.258	0.32	15064795: ISG20 is an IFN-induced 3'-5' exonuclease that is strongly induced by viral double stranded RNA and is activated by RELA/NFKB1.
IL2RG	-0.365	0.0021	0.159	0.54	8041779: IL2RG physically associates with JAK2, suggesting that regulation of JAK2 may be linked to IL2 induced signal transduction.
MST1R	-0.146	0.23	0.399	0.11	18684919: MST1R regulates endotoxin-induced innate immune responses by regulating the production of and response to IFNG (IFN-gamma).
ADAM10	-0.262	0.03	-0.074	0.78	18981120: ADAM10 associates with tetraspanins and regulates cleavage of TNF (TNF-alpha) and EGF (epidermal growth factor).
MAP3K3	0.213	0.079	0.506	0.038	18206350: MAP3K3 in its unphosphorylated form can form a complex with unphosphorylated MAP3K7 (TAK1) where non-phosphorylated MAP3K7 interferes with MAP3K3 phosphorylation and NF-kappaB reporter activity.
NKIRAS1	0.113	0.35	0.358	0.16	15024091: NKIRAS1, in both GDP-bound and GTP-bound states, inhibits phosphorylation of NFKBIB by IKBKB and makes it resistant to degradation.
KLK1	0.05	0.68	0.304	0.24	18577888: KLK1 is part of the kallikrein-kinin system (KKS) that is involved in cancer and angiogenesis.; 18725990: KLK1 is involved in the enzymatic cascade known as the contact system in the blood which leads to an inflammatory response.
C1S	-0.318	0.0078	-0.767	0.00033	16177097: C1S associates with C1R and C1Q to form the first component (C1) of the classical complement pathway.; 16177097: C1S is the modular serine protease responsible for cleavage of C4 and C2, the protein substrates for the first component (C1).
PPP4C	-0.08	0.51	-0.065	0.8	18634786: PPP4C negatively regulates lipopolysacharide (LPS)-induced and TRAF6-mediated NF-kappaB activation by inhibiting the ubiquitination of TRAF6.
MAP3K1	-0.2	0.099	-0.078	0.76	18984593: MAP3K1 and TRAF6 play a pivotal role in the retinoic-acid-inducible gene-I (RIG-I)-like helicase antiviral pathway.
PTGS2	-0.396	0.00076	-0.529	0.029	18955820: PTGS2 (COX-2) is suppressed through inhibiting the NF-kappaB activation by LPS and this may be associated with the anti-inflammatory effects of L. casei on Raw264.7 cells.
KPNA1	-0.304	0.011	-0.14	0.59	16298512: KPNA1 (IPOA5) regulates the import of STAT proteins into the nucleus through nuclear pores.; 12740372: KPNA1 contains a nuclear localization signal binding site for STAT1 homodimers, STAT1-STAT2 heterodimers and influenza A virus nucleoprotein.
C8G			-0.578	0.015	11058761: C8G is the gamma subunit of complement factor 8 (C8) and is one of five components that interact to form the membrane attack complex (MAC).
LAT	0.105	0.39	0.021	0.94	12857726: LAT dephosphorylation in human platelets is integrin-mediated and involves PTPN1 protein tyrosine phosphatase and both PTPN1 activation and LAT dephosphorylation processes were involved in the control of irreversible platelet aggregation upon FcgammaRIIa stimulation.
C1R	-0.514	6.2e-06	-0.801	0.00011	11445589: C1R is the protease that mediates activation of the classical complement C1 complex and this catalytic property is mediated by C1R C-terminal region, comprising two complement control protein (CCP) modules followed by a serine protease (SP) domain.
LY9	-0.074	0.55	0.207	0.43	18501771: LY9 (SLAMF3) is part of the SLAM and SAP gene families that control innate and adaptive immune responses.
CFP	0.015	0.9	0.269	0.3	18579773: CFP binds to early apoptotic T cells and initiates complement activation, leading to C3B opsonization and ingestion by phagocytic cells.
ICAM1	-0.337	0.0046	-0.657	0.0041	10924857: ICAM1 is an inducible surface glycoprotein belonging to the immunoglobulin superfamily that is involved in a wide range of inflammatory and immune responses.; 3349522: ICAM1 binds to ITGAL/ITGB2 (CD11a/CD18) and ITGAM/ITGB2 (CD11b/CD18) expressed by leukocytes and promotes their adhesion and transendothelial migration.
HLA-E	-0.506	9.3e-06	-0.839	2.6e-05	19000151: HLA-E is a non-classical major histocompatibility complex (MHC) class I molecule that is the least polymorphic of all the MHC class I molecules and acts as a ligand for receptors of both the innate and the adaptive immune systems.
EGR1	-0.353	0.0029	-0.017	0.95	15545275: EGR1 is an immediate early gene that is up-regulated by a multitude of growth factors, cytokines and environmental stresses to regulate LPS-induced SOCS1 transcription.
IL6ST	0.055	0.65	-0.812	7.6e-05	10829066: IL6ST (GP130) is a common cytokine receptor subunit that is preferentially bound by SOCS3 on its SHP2-binding site, suggesting that some of the negative regulatory roles previously attributed to the phosphatase SHP-2 might in fact be caused by the action of SOCS3.
IGF1R	-0.02	0.87	-0.295	0.25	10747872: IGF1R is able to mediate activation of STAT3 in vitro and in vivo and the JAKs are essential for this process of activation.
ELP2	0.184	0.13	0.145	0.58	10954736: ELP2 is a STAT3-interacting protein that regulates cytokine signal transduction and may regulate the activation of STAT3.
F2RL2	-0.311	0.0092	-0.72	0.0011	18264801: F2RL2 is able to signal autonomously to induce IL8 release mediated by ERK1/2 phosphorylation, which contributes actively to inflammatory responses.
F2RL3	0.023	0.85	-0.464	0.061	11907122: F2RL3 modulates inflammation in the lung where its activation stimulates IL6, IL8, and PTGER2 (prostaglandin E2) release from human respiratory epithelial cells.
CD27	0.068	0.58	0.163	0.53	9582383: CD27 is a member of the tumour necrosis factor receptor superfamily that activates NF-kappaB and MAPK9 (stress-activated protein kinase/c-Jun N-terminal kinase) via TRAF2, TRAF5 and MAP3K14 (NIK).
HOXA9	0.129	0.29	0.187	0.47	18981407: HOXA9 plays a role in the innate immune response to bacterial infection as a modulator of NF-kappaB-dependent transcription.
GSTP1	-0.328	0.006	0.291	0.26	18962899: GSTP1 suppresses LPS (lipopolysaccharide)-induced excessive production of pro-inflammatory factors by inhibiting LPS-stimulated MAPKs (mitogen-activated protein kinases) as well as NF-kappaB activation.
EPOR	0.313	0.0088	-0.229	0.38	8068943: EPOR, a member of the cytokine receptor superfamily, associates with the JAK2 protein tyrosine kinase upon erythropoietin stimulation, inducing tyrosine phosphorylation of cellular substrates, including the EPOR, to transduce a growth signal.
WDR34	0.34	0.0043	0.365	0.15	19521662: WDR34 is a MAP3K7 (TAK1)-associated inhibitor of the IL-1R/TLR3/TLR4-induced NF-kappaB activation pathway.
ACAP1	-0.053	0.67	-0.408	0.1	17005562: ACAP1 (CENTB1) selectively down-regulates NF-kappaB activation via NODs pathways, creating a feedback loop and suggesting a novel role of ACAP1 in innate immune responses to bacteria and inflammatory responses.
ERAP1	-0.301	0.012	-0.82	5.5e-05	18445477: ERAP1 associates with RBMX and a heterogeneous nuclear ribonucleoprotein to regulate both the constitutive release of TNFR1 exosome-like vesicles and the inducible proteolytic cleavage of TNFR1 ectodomains.
CXCL11	-0.426	0.00026	-0.04	0.88	21124994: CXCL11 exert direct antimicrobial effects in vitro against Bacillus anthracis spore and bacilli in a receptor-independent manner and contributes to pulmonary innate immunity. (Demonstrated in murine model)
CXCL9			0.176	0.5	21124994: CXCL9 exert direct antimicrobial effects in vitro against Bacillus anthracis spore and bacilli in a receptor-independent manner and contributes to pulmonary innate immunity. (Demonstrated in murine model)
AP3B1	-0.327	0.006	-0.639	0.0057	21045126: AP3B1 (AP-3), a lysosome-related organelle trafficking and biogenesis protein, is required for the production of pro-inflammatory cytokines in plasmacytoid dendritic cells upon recognition of viral nucleic acids by endosomal TLR7 or TLR9.; 21119105: AP3B1 is crucial for the trafficking of TLR9 to specific endosomal compartments for the induction of type I interferon.
S100A10	-0.397	0.00072	-0.871	5.4e-06	21115493: S100A10 :: ANXA2 is a key profibrinolytic complex that assembles plasminogen and tissue plasminogen activator, and promotes plasmin generation. As a negative feedback regulation, plasmin can induce disassociation of the heterotetramer and ubiquitin-mediated degradation of S100A10.
ANXA2	-0.179	0.14	-0.657	0.0041	19965653: ANXA2 is found in a heterotetrameric complex with S100A10, serving as a key extracellular binding partner for pathogens and host proteins alike and can also can be shed or secreted. ANXA2 tetramer can activate human and murine macrophages through TLR4 demonstrating an important role for ANXA2 in the detection of danger to the host, whether from injury or invasion.; 21115493: ANXA2 :: S1…
CEACAM1	-0.089	0.47	-0.26	0.31	18836450: CEACAM1 inhibits TLR2 induced pro-inflammatory immune responses by inducing PTPN6-(SHP-1)-mediated inhibition of the PI3K-NF-kappaB signal transduction pathway in pulmonary epithelial cells.
IL13RA1	-0.282	0.019	-0.883	2.6e-06	21097505: IL13RA1 is a receptor for IL13. Upon ligand engagement, IL13RA1 activates the transcription factor STAT6 to induce M2 expression profile in macrophages.
SEMA3A	-0.085	0.49	-0.517	0.034	21098092: SEMA3A is a ligand for PLXNA4, and the overexpression of SEMA3A exacerbate cytokine storm caused by TLR agonist and bacterial sepsis. The expression of SEMA3A can be induced by TLR engagement, and thus completes an autocrine loop.
PLXNA4	0.012	0.92	0.339	0.18	21098092: PLXNA4 is a receptor protein and its expression in macrophages is required for optimal cytokine production upon TLR stimulation. PLXNA4 is a crucial component of sepsis-induced cytokine storm by activating RAC1, MAPK8 and NFKB.
CASP6	-0.29	0.016	-0.704	0.0016	21098228: CASP6 plays an important role in the activation of alveolar macrophages by neutrophils. The cleavage of IRAK3 by CASP6 mediates the degradation of NFKBIA and the induction of TNF upon stimulation by bacterial products.
PELI2	-0.175	0.15	0.457	0.065	17997719: PELI2 and other pellino isoforms are the E3 ubiquitin ligases that mediate the IL-1-stimulated formation of K63-pUb-IRAK1 in cells, which may contribute to the activation of IKBKB and NF-kappaB, as well as other signalling pathways dependent on IRAK1 and IRAK4.
FFAR2	0.03	0.81	0.025	0.93	19865172: FFAR2 binding of short chain fatty acids (SCFAs) provides a molecular link between diet, gastrointestinal bacterial metabolism, and immune and inflammatory responses.
NR1H4	-0.324	0.0065	0.088	0.74	19864602: NR1H4 is an essential component of a network of nuclear receptors that regulate intestinal innate immunity and homeostasis.
CISH	-0.117	0.34	-0.149	0.57	19592657: CISH is a negative regulator for inflammatory cytokine signalling that enhances NFKBIA (IKappaB-alpha) degradation and regulation and activates NF-kappaB in cholangiocytes in response to LPS stimulation.; 19592657: CISH expression in cholangiocytes is conferred by hsa-mir-98 and hsa-let-7e in response to microbial challenge, a process that may be relevant to the regulation of TLR-mediat…
HMGB3	0.053	0.67	0.573	0.016	19890330: HMGB3 functions as a universal sentinel for nucleic-acid-mediated innate immune responses.
HMGB2	0.216	0.074	0.874	4.6e-06	19890330: HMGB2 functions as a universal sentinel for nucleic-acid-mediated innate immune responses.
SIVA1	0.288	0.016	-0.09	0.73	19584092: SIVA1 diminishes NFkappaB and enhances JNK activity to favour apoptosis by physically interacting with MAP3K7 (TAK1) and XIAP.; 19392652: SIVA1 promotes K-48 polyubiquitination of TRAF2 and inhibits TCR-mediated activation of NF-kappaB.
SNAP23	-0.536	2.1e-06	-0.626	0.0071	18692471: SNAP23 phosphorylation by IKBKB regulates mast cell degranulation and anaphylactic reactions.
IRF2	-0.006	0.96	-0.682	0.0025	18514056: IRF2 is a transcriptional repressor that functions by competing with the transcriptional activator IRF1 and has also been shown to functions as a transcriptional activator for several genes. IRF2 transcriptional activity is regulated by sumoylation whereby covalent modification of IRF2 by SUMO1 results in enhanced transcriptional repression activity on IRF1.
PLK1	-0.048	0.7	0.465	0.06	18957422: PLK1 is a IKKgamma/NEMO-binding domain (gammaBD) kinase, which negatively regulates TNF-induced IKK activation and cyclin D1 expression.
TRAF1	0.075	0.54	-0.174	0.5	19698991: TRAF1 is a positive regulator of the NF-kappaB alternative pathway.; 19540595: TRAF1 mediates both the CD30 signaling-dependent and independent NF-kappaB activation, which prevents lymphoma cells from spontaneous and induced apoptosis.; 18429822: TRAF1 phosphorylation by the ubiquitously expressed kinase PKN1 plays a critical role in the negative regulation of tonic activity of JNK and …
PKN1	0.361	0.0023	0.135	0.61	18429822: PKN1 is a ubiquitously expressed kinase that, when phosphorylated by TRAF1, plays a critical role in the negative regulation of tonic activity of JNK and NF-kappaB signalling pathways.
FXR1	0.085	0.49	0.268	0.3	19864602: FXR1 is an essential component of a network of nuclear receptors that regulate intestinal innate immunity and homeostasis.
RBCK1	0.197	0.1	-0.571	0.017	19136968: RBCK1 (LUBAC) complexes with RNF31 and is involved in the physiological regulation of the canonical NF-kappaB activation pathway through linear polyubiquitylation of IKBKG.
RNF31	-0.088	0.47	0.066	0.8	19136968: RNF31 complexes with RBCK1 (LUBAC) and is involved in the physiological regulation of the canonical NF-kappaB activation pathway through linear polyubiquitylation of IKBKG.
PIAS1	0.175	0.15	0.816	6.4e-05	12855578: PIAS1 and other PIAS proteins have been shown to function as E3-type small ubiquitin-like modifier (SUMO) ligases, and sumoylation is a modulatory mechanism for several transcription factors.; 19136629: PIAS1 is a protein inhibitor of activated STAT1 and arginine methylation of PIAS1 is essential for the repressive function of PRMT1 in interferon (IFN)-dependent transcription as well as…
WDR62	0.257	0.033	0.708	0.0015	19910486: WDR62 is recruited to stress granules and mediates a non-classical MAPK8 (JNK) activation.
DAB2IP	-0.079	0.52	0.76	0.0004	19948740: DAB2IP functions as ARF6-GTPase activating protein to negatively regulate phosphatidylinositol4, 5-bisphosphate (PIP2)-dependent TLR4-TIRAP-MyD88 signaling.
YJEFN3	-0.022	0.86	0.213	0.41	15753091: YJEFN3 is a downstream effector of anti-bacterial function in intestinal epithelial cells that is required for NOD2-mediated NF-kappaB activation following NOD2 mediated recognition of bacterial muramyl dipeptide (MDP).; 12163600: YJEFN3 (NDUFA13) interacts with viral interferon regulatory factor 1 of Kaposi's sarcoma-associated herpesvirus and inhibits interferon/retinoic acid-induced …
AZI2	0.056	0.65	0.511	0.036	17142768: AZI2 participates in both the TLR3-mediated and the cytoplasmic DDX58 (RIG-I) dsRNA recognition pathways in type-1 interferon (IFN) induction by binding to MAVS, DDX58 and IFIH1 (MDA5).
GLRX	-0.198	0.1	-0.046	0.86	21078302: GLRX (GRX-1), a degluationylation enzyme, activates TRAF6 and is responsible for IL1R / TLR-dependent induction of NFkB pathway.
TRAT1			0.307	0.23	21074459: TRAT1 (TRIM56) is an interferon-inducible E3 ubiquitin ligase that modulates TMEM173 (STING) to confer double-stranded DNA-mediated innate immune responses.
F2R	-0.36	0.0024	-0.574	0.016	17977790: A coagulation factor II (thrombin) receptor belonging to a family of G protein-coupled receptors, protease-activated receptors (PARs), and during inflammation, microorganisms as well as host immune cells release various proteases activating protease-activated receptors (PARs); 11907122: Activation of F2R stimulates IL6, IL8, and PTGER2 (prostaglandin E2) release from human respiratory e…
FCGR1A			0.019	0.94	21044955: FCGR1A (FcgammaRI) is a receptor that recognizes IgG opsonized particles and initiates phagocytosis in immune clearance. FCGR1A is also a negative regulator of complement-mediated phagocytosis.
UBD	0.018	0.88	-0.492	0.045	19959714: UBD mediates NF-kappaB activation and may promote tubulointerstitial inflammation in chronic kidney diseases.
CD300E			0.435	0.081	20039296: CD300E functions as an activating receptor capable of regulating the innate immune response in myeloid cells.
PRKCA	0.073	0.55	-0.482	0.05	19950169: PRKCA is a key component that controls MyD88-dependent cytokine gene expression in human and mouse but differentially regulates production of TICAM1 (TRIF)-dependent cytokines.
CASP10	-0.619	1.4e-08	-0.733	0.00082	17822854: CASP10 is an initiator caspase in the death receptor (DR)-dependent apoptotic pathway with multiple identified splice variants. The prodomain-only isoform of CASP10, Caspase-10g, may play a regulatory role in the NF-kappaB pathways.
IRF6	-0.074	0.55	0.247	0.34	12219090: IRF6 belongs to a family of transcription factors that share a highly conserved helix-turn-helix DNA-binding domain and a less conserved protein-binding domain.
IRF9	-0.446	0.00012	-0.717	0.0012	9242679: IRF9 is a DNA-binding protein that is a member of the alpha-interferon-induced ISGF3 complex. Bipartite complexes of STAT2:IRF9 and STAT2:STAT1 translocate to the nucleus and associate on DNA target sites as ISGF3.; 15194680: IRF9 functions to recruit RNA polymerase II to the promoter of interferon (IFN)-stimulated genes and this function of IRF9 requires the activity of histone deacetyl…
VASP	-0.223	0.066	-0.823	4.9e-05	14679200: VASP is an important component of the cellular microfilament system that plays a major role in the regulation of serum response element (SRE)-dependent transcription. VASP activity is regulated by GMP-dependent protein kinase (G-kinase).
IFITM1	-0.689	5.9e-11	-0.612	0.009	20064371: IFITM1 is an antiviral restriction factor that mediates cellular resistance to influenza A H1N1 virus, West Nile virus, and dengue virus by inhibiting their early replication.
IFITM2	-0.519	4.9e-06	-0.906	5.6e-07	20064371: IFITM2 is an antiviral restriction factor that mediates cellular resistance to influenza A H1N1 virus, West Nile virus, and dengue virus by inhibiting their early replication.
RAD21	-0.118	0.33	0.614	0.0087	12198550: RAD21 is part of the cohesin complex which is the cellular machinery involved in sister chromatid cohesion and that which requires access to the nucleosomal DNA to perform its function in chromosome segregation.
RASGEF1B	0.398	0.0007	0.257	0.32	20090772: RASGEF1B is a guanine-nucleotide exchange factor (GEF), whose expression is induced in macrophages on stimulation with toll-like receptor (TLR) agonists.
NOXA1	0.141	0.25	0.208	0.42	20110267: NOXA1 together with NADPH oxidase organizer 1 (NOXO1) are key regulatory subunits of the NADPH oxidase NOX1, the activity of which is regulated through MAP kinase (MAPK), protein kinase C (PKC), and protein kinase A (PKA)-dependent phosphorylation on Ser-282 and Ser-172 of NOXA1.
TRPV2	0.03	0.81	-0.763	0.00037	20118928: TRPV2 has fundamental importance in innate immunity by participating in macrophage particle binding and early phagocytosis.
CYBA	-0.13	0.29	-0.069	0.79	20142487: CYBA is an NADPH oxidase and CYBA-dependent reactive oxygen species (ROS) are key regulators of neutrophil chemotactic migration.
CALCA	-0.002	0.99	0	1	20141542: CALCA can be produced by immune cells such as monocytes/macrophages following inflammatory stimulation and has a positive or negative reciprocal effect on the production of other pro- and anti-inflammatory mediators, playing both facilitating and suppressing roles in immune and inflammatory responses as shown in mice.
PPP3CA	0.029	0.81	-0.395	0.12	17965024: PPP3CA (calcineurin) is a serine/threonine phosphatase that is activated by calcium and calmodulin that promotes HIF1A expression by dephosphorylating RACK1 and blocking RACK1 dimerization.
KIR3DL2	0.028	0.82	-0.478	0.053	20147700: KIR3DL2 functions as a CpG oligodeoxynucleotide (ODN) receptor at the cell surface, facilitating the encounter of CpG ODN with TLR9 in early endosomes.
OPTN	-0.001	0.99	-0.659	0.004	20174559: OPTN (optineurin) has a role in the inhibition of virus-triggered IFNB1 induction.
LGALS4	-0.258	0.032	0.27	0.29	20154696: LGALS4 (Gal-4), expressed in the intestinal tract, recognizes and kills human blood group antigen-expressing Escherichia coli while failing to alter the viability of other E. coli strains or otherGram-negative or Gram-positive organisms.; 20208507: LGALS4 is part of the galectin family of proteins that have emerged as autonomous bacteria-killing agents, pointing to a principal role of t…
LGALS8	-0.167	0.17	-0.545	0.024	20154696: LGALS8 (Gal-8), expressed in the intestinal tract, recognizes and kills human blood group antigen-expressing Escherichia coli while failing to alter the viability of other E. coli strains or otherGram-negative or Gram-positive organisms.; 20208507: LGALS8 is part of the galectin family of proteins that have emerged as autonomous bacteria-killing agents, pointing to a principal role of t…
RAC1	-0.201	0.097	-0.566	0.018	20167866: RAC1 cooperates with TLR2, MyD88, and PI3K in lipoteichoic acid-induced cPLA2/COX-2-dependent airway inflammatory responses.
IL31			0.101	0.7	20190140: IL31 is a pruritogenic cytokine in human mast cells and its secretion is induced by antimicrobial peptides human beta-defensins and cathelicidin LL-37.
RSAD2	0.044	0.72	0.17	0.51	20308629: RSAD2 (viperin) is an antiviral protein whose expression is highly upregulated during viral infections via IFN-dependent and/or IFN-independent pathways and an IRF1 mediated type I IFN independent mechanism of enhanced RSAD2 expression provides a redundant mechanism to protect cells from viral infections.
ATF3	0.028	0.82	0.569	0.017	16688168: ATF3 is induced by lipopolysaccharide (LPS) and regulates TLR-stimulated inflammatory responses as part of a negative-feedback loop.
HERC5	-0.184	0.13	-0.598	0.011	20308324: HERC5 positively regulates the innate antiviral responses by sustaining IRF3 activation via a novel post-translational modification, ISGylation.
FCN2	0.071	0.56	0.101	0.7	20375620: FCN2, as well as ficolins FCN1 and FCN3, in serum are associated with MBL-associated serine protease (MASP) to form a complex and this complex binds to carbohydrates present on the surface of a variety of Gram-positive and Gram-negative bacteria through ficolin, initiating complement activation via the lectin pathway.
DUOX1	-0.209	0.085	0.747	0.00057	18511861: DUOX1 and DUOX2 localize to the apical plasma membrane of epithelial cells in major airways, salivary glands, and the gastrointestinal tract, and provide extracellular hydrogen peroxide to lactoperoxidase to produce antimicrobial hypothiocyanite ions. Expression of dual oxidases DUOX2 and DUOX1 is regulated by Th1 and Th2 cytokines in human airways.
NOX4	-0.109	0.37	-0.354	0.16	18511861: NOX4 is implicated in innate immunity since lipopolysaccharide (LPS) induces NOX4-dependent reactive oxygen species (ROS) generation.
INPP5D	-0.282	0.019	-0.127	0.63	20100929: INPP5D (SHIP-1) is a critical negative regulator of IFN-beta production downstream of TLR3 through the regulation of TBK1 localization and activity.; 20154203: INPP5D is a negative regulator of GM-CSF-derived dendritic cell (DC) generation but a positive regulator of GM-CSF-derived DC maturation and function.
CNPY3	0.004	0.98	0.561	0.019	18780723: CNPY3 differentially interacts with TLR2, TLR4, and TLR9 and a single-nucleotide change in the CNPY3 gene can influence the strength of TLR responses and may also alter the relative activity of each TLR.; 17998391: CNPY3 (PRAT4A) is required for TLR-dependent immune responses where it regulates the subcellular distribution and response of multiple TLRs, required for both innate and adap…
BIRC5	0.167	0.17	0.559	0.02	20406824: BIRC5 is cleaved by GZMM (granzyme M) and this triggers degradation of the BIRC5-XIAP complex to free caspase activity, leading to cytolysis of target cells.
DHCR24	0.066	0.59	0.561	0.019	20406300: DHCR24 (Seladin1) is a novel lipopolysaccharide (LPS)-responsive gene and inhibits the tumour necrosis factor-alpha production and osteoclast formation in response to LPS. DHCR24 is an LPS-responsible gene product that negatively regulates the LPS-induced inflammatory response.
SFTPA2	0.058	0.64	-0.027	0.92	20413160: SFTPA2 is a carbohydrate pattern recognition molecule of innate immunity, that significantly enhances phagocytosis and killing of Aspergillus fumigatus, a pathogenic fungus, by neutrophils and macrophages.
IFNGR1	-0.357	0.0026	0.277	0.28	16785527: IFNGR1, along with IFNGR2, are the receptor subunits for IFN-gamma that upon ligand binding, translocate to the nucleus together with STAT1-alpha, and associate with IFN-gamma-activated sequence (GAS) elements at the promoter sites of IFN-gamma-activated genes.
ILF3	0.194	0.11	0.587	0.013	18490444: ILF3 is an RNA-binding protein that influences mRNA turnover and/or translation by regulating mRNA stability. ILF3 can bind to mitogen-activated protein (MAP) kinase phosphatase 1 (MKP-1) and increase its mRNA stability and translation, resulting in increased MKP-1 dephosphorylation activity and thereby inactivation of MAP kinases extracellular signal-regulated kinase (ERK), c-Jun N-ter…
ATG9A	-0.093	0.45	-0.397	0.11	19926846: ATG9A is an essential autophagy protein that functions as a regulator of innate immunity following double stranded DNA stimulation by controlling dsDNA-driven dynamic translocation of stimulator of IFN genes (STING), aka TMEM173, and TBK1.
MX2	0.16	0.19	0.062	0.81	18062906: MX2 is part of the Mx GTPase family of protein that are interferon-induced members of the dynamin superfamily of large GTPases, which inhibit a wide range of viruses by blocking an early stage of the replication cycle.
TPSB2			0.169	0.52	20427273: TPSB2 (tryptase) expression is modulated by IL33, a novel pathway by which mesenchymal cells exposed to inflammatory cytokines modulate the phenotype of local MCs to shape their immune responses.
GAB1	-0.234	0.053	0.274	0.29	20435932: GAB1 inhibits vesicular stomatitis virus (VSV) replication and VSV infection-induced cell damage by inducing type I IFNs and IFN-inducible gene expression via the PI3K/Akt pathway. It is needed for full activation of TLR3/4- and RIG-I-triggered innate responses by promoting activation of PI3K/Akt, MAPKs, and NF-kappaB pathways.
SLAMF1	0.047	0.7	-0.307	0.23	18501771: SLAMF1 is one of nine SLAM-family genes, a subfamily of the immunoglobulin superfamily, that encode differentially expressed cell-surface receptors of hematopoietic cells. SLAM and SLAM-associated protein (SAP) gene families control innate and adaptive immune responses; 19079134: SLAMF1 is one of nine SLAM-family genes and SLAM receptors and SLAM-associated proteins (SAPs) influence lym…
GOPC	-0.138	0.26	0.08	0.76	16878151: GOPC (cystic fibrosis transmembrane regulator-associated ligand) interacts with human papillomavirus type 16 E6 protein to promote E6-associated protein (E6AP)-mediated ubiquitination and proteasomal degradation.
YWHAE	-0.012	0.92	0.509	0.037	20462248: YWHAE (14-3-3 epsilon) interacts with key components of mitogen-activated protein kinase (MAPK)signal module for selective modulation of the TNF-alpha-induced time course-dependent NF-kappaB activity.
LTB4R	0.189	0.12	0.05	0.85	20959460: LTB4R (BLT1) is a high-affinity leukotriene B4 (LTB4) receptor that is expressed in a variety of immune cells such as neutrophils, macrophages and dendritic cells. LTB4-LTB4R signaling plays a pivotal role in macrophage phagocytosis and innate immunity.
BTN3A3	-0.383	0.0012	-0.787	0.00018	20947169: BTN3A3 is part of the BT3 family of immunoreceptors belonging to the extended B7 family that are expressed on the surface of resting and activated monocytes and monocyte-derived dendritic cells (iDC). BT3 molecules are involved in the regulation of the balance between immune activation and suppression.
BTN3A2	-0.402	0.00062	-0.781	0.00022	20947169: BTN3A2 is part of the BT3 family of immunoreceptors belonging to the extended B7 family that are expressed on the surface of resting and activated monocytes and monocyte-derived dendritic cells (iDC). BT3 molecules are involved in the regulation of the balance between immune activation and suppression.
BTN3A1	-0.328	0.006	-0.46	0.063	20947169: BTN3A1 is part of the BT3 family of immunoreceptors belonging to the extended B7 family that are expressed on the surface of resting and activated monocytes and monocyte-derived dendritic cells (iDC). BT3 molecules are involved in the regulation of the balance between immune activation and suppression.
IFI6	-0.164	0.18	-0.439	0.078	15685448: IFI6 has a function as a cell survival protein by inhibiting mitochondrial-mediated apoptosis.; 20939681: IFI6 (G1P3) gene encodes a low molecular weight mitochondrial protein that stabilizes mitochondrial function and opposes apoptosis.
PTMA	-0.041	0.74	0.458	0.064	15242774: PTMA interaction with STAT3 is IFN-induced and results in the nuclear translocation of the complex.; 20479248: PTMA inhibits HIV-1 via Toll-like receptor 4-mediated type I interferon (IFN) induction by acting as a ligand for TLR4 and stimulating type I IFN production to potently suppress HIV-1 after entry into cells.
RXRA	-0.207	0.089	-0.023	0.93	20498053: RXRA controls innate inflammatory responses through the up-regulation of chemokine expression. Mice lacking RXRA in myeloid cells exhibit reduced levels of CCL6 and CCL9, impaired recruitment of leukocytes to sites of inflammation, and lower susceptibility to sepsis.
AIMP1	-0.314	0.0085	-0.563	0.019	20510162: AIMP1 is phosphorylated by JNK through the TLR-MyD88 pathway, leading to the loss of its regulatory activity for endoplasmic reticulum retention of gp96 and resulting in the increase of cell surface expression of gp96, thus providing a new molecular mechanism underlying TLR-mediated gp96 regulation.
GNB2	0.314	0.0085	-0.079	0.76	20525682: GNB2 is the major G protein isoform that mediates neutrophils directional cell migration and in vivo infiltration.
SPI1			0.246	0.34	20510871: SPI1 (PU.1) directly regulates FLT3 kinase in a concentration-dependent manner, and is a critical regulator of both conventional and plasmacytoid dendritic cell development.
NLRP7			-0.055	0.83	15817483: NLRP7 is a member of the PYRIN-containing apoptotic protease-activating factor-1-like proteins that functions as a feedback regulator of CASP1-dependent interleukin-1beta secretion.
GLI1	-0.408	0.0005	-0.501	0.041	20547752: GLI1 functions as an antagonist of NF-kB activity after LPS stimulation at the level of promoter binding. GLI1 interacts with RELA (p65) upon LPS stimulation and inhibits RELA-mediated transcriptional transactivation by interfering with RELA binding to target gene promoter DNA.
MARCO	-0.279	0.02	0.268	0.3	20162551: MARCO is upregulated in TLR4-mediated LPS responses and these receptors contribute to the efficient capturing and clearance of invading microbial pathogens.
ETS1	0.061	0.62	-0.494	0.044	20930145: ETS1 transcription factor blocks terminal differentiation of keratinocytes and induces expression of matrix metalloproteases and innate immune mediators.
RAB11A	-0.004	0.97	0.074	0.78	20933442: RAB11A is an important regulator of Toll-like receptor 4 (TLR4) and TRAM transport to E. coli phagosomes thereby controlling IRF3 activation from this compartment.
FZD1	-0.043	0.73	-0.444	0.074	20667980: FZD1 has a role in the reciprocal regulation of the Toll-like receptor (TLR)/nuclear factor-kappaB (NF-kappaB) and the Wnt/beta-catenin pathway after aerosol infection of mice with Mycobacterium tuberculosis.
CTSG			0.384	0.13	18762176: CTSG, a cathepsin, is a key modulator of cell death and inflammatory responses.; 20676107: ELANE and CTSG, together with externalized nucleosomes, promote coagulation and intravascular thrombus growth in vivo. During systemic infection, activation of coagulation fosters compartmentalization of bacteria in liver microvessels and reduces bacterial invasion into tissue.
ELANE			-0.416	0.097	18772136: ELANE is a pro-inflammatory protease that regulates IL8 production from airway epithelial cells and can activate both EGFR and TLR4.; 18802098: ELANE mediates innate host protection against Pseudomonas aeruginosa by degrading the major outer membrane protein F, a protein involved in porin activity, maintenance of structural integrity, and sensing of host immune system activation. ; 2067…
TNFRSF13B	0.044	0.72	0.257	0.32	20676093: TNFRSF13B (TACI) triggers class-switch recombination (CSR) via the DNA-editing enzyme AID by activating NF-kappaB through a Toll-like receptor (TLR)-like MyD88-IRAK1-IRAK4-TRAF6-TAK1 pathway.
DHX9	-0.104	0.4	0.32	0.21	20696886: DHX9 interacts with CpG-B and was associated with TNF-alpha and IL-6 production and NF-kappaB activation upon CpG-B stimulation. DHX9 is localized in the cytosol and is found to bind to TLR domain of MYD88.
MAP2K1	0.112	0.36	-0.153	0.56	11134045: MAP2K1 and MAP2K2 are necessary and sufficient for the direct binding of the mitogen-activated protein kinases (MAPKs) MAPK3 (ERK1) and MAPK1 (ERK2).
DDIT3	0.051	0.68	-0.07	0.79	20876114: DDIT3 (CHOP) is an endoplasmic reticulum (ER) stress-induced transcription factor that targets the IL23 gene and this binding is enhanced in the context of both ER stress and Toll-like receptor (TLR) stimulation.
ATG16L1	-0.212	0.081	-0.18	0.49	19898471: ATG16L1 is involved in autophagy where it is recruited to the plasma membrane at the site of bacterial entry by NOD1 and NOD2.; 20200479: ATG16L1, a critical autophagy protein, is recruited to the plasma membrane by NOD2 during bacterial invasion.
OTUB2	-0.142	0.25	-0.572	0.016	19996094: OTUB2 and OTUB1 negatively regulate virus-triggered type I interferon (IFN) induction and cellular antiviral response by deubiquitinating TRAF3 and -6.
OTUB1	-0.078	0.53	-0.053	0.84	19996094: OTUB1 and OTUB2 negatively regulate virus-triggered type I interferon (IFN) induction and cellular antiviral response by deubiquitinating TRAF3 and -6.
PPIA	0.197	0.1	-0.412	0.1	20829794: PPIA (CYPA) is a cell-intrinsic sensor for human immunodeficiency virus 1 (HIV-1) that exists in dendritic cells and mediates an antiviral innate immune response.
CD200	0.503	1e-05	0.579	0.015	20833375: CD200 is induced by TLR-, NOD2-, and NALP3-mediated pathways, limiting macrophage activation and protecting the host from excessive inflammation.
ANXA1	-0.794	3.7e-16	-0.95	5.3e-09	20679535: ANXA1 is cleaved by CAPN1 to generate a N-terminally truncated form of ANXA1 shown to be anti-inflammatory and able to activate ERK. This C-terminal ANXA1 peptide functions by increasing ICAM1 clustering around adherent neutrophils to anchor them to the endothelium and promote transmigration through the transcellular route.
XDH	-0.261	0.03	-0.572	0.016	20632067: XDH (xanthine oxidase) is involved in TLR7/8-mediated activation of CASP1 and IL1B in an HIF1A-dependent manner.
CR2	-0.254	0.035	0.569	0.017	20558730: CR2 (CD21) is a cell membrane receptor, with 15 or 16 extracellular short consensus repeats (SCRs), that promotes B lymphocyte responses and bridges innate and acquired immunity.
FOXA2	0.272	0.024	0.162	0.54	20483781: FOXA2 is expressed selectively in the respiratory epithelium where it plays a critical role in regulating genetic programs influencing Th2 cell-mediated pulmonary inflammation.
ING4	0.248	0.04	0.463	0.061	20534538: ING4 is a member of the inhibitor of growth (ING) family of chromatin-modifying proteins that functions to negatively regulate the cytokine-mediated inflammatory response. In mice, it facilitates NF-kappaB activation of IkappaB promoters, thereby suppressing nuclear RelA (p65) levels and the activation of select NF-kappaB target cytokines.
CALM1	0.288	0.016	0.265	0.3	16893173: CALM1 (CaM) and NOS2 (iNOS) coordinately function to form a stable complex that is part of a rapid host response that functions within the first 30 min following bacterial infection to upregulate the innate immune system involving macrophage activation.
NXN	0.074	0.54	0.427	0.087	20400501: NXN subfamily of proteins form a link between MYD88 and FLII (flightless I) to mediate negative regulation of the TLR4/MYD88 pathway.
SPON2	0.072	0.55	-0.494	0.044	20205276: SPON2 expression is upregulated during intestinal inflammation and may induce NF-kappaB promoter activation in a TLR-9 mediated manner.
CTCF	0.029	0.81	0.609	0.0095	15670593: CTCF regulates the transcription of the interleukin 1 receptor-associates kinase 2 (IRAK2) promoter. IRAK2 is part of a family of four IRAKs that regulate immune responsiveness to bacterial endotoxins.
RNF5	0.187	0.12	0.741	0.00066	19285439: RNF5 negatively regulates virus-triggered signaling by targeting TMEM173, an adaptor protein that links virus-sensing receptors to IRF3 activation, for ubiquitination and degradation at the mitochondria.
PIAS2	0.289	0.016	0.113	0.66	12764129: Functions as an E3 ligase to promote STAT1 SUMO modification
TCF4	0.186	0.13	0.497	0.042	18854153: Transcription Factor that is an essential and specific regulator of Plasmacytoid dendritic cell development
TYRO3	-0.208	0.086	0.036	0.89	18083102: Tyrosine protein kinase that acts with AXL and MERTK as pleiotropic inhibitor of the innate immune response in DCs
TNFRSF12A	-0.264	0.028	-0.899	9.3e-07	12529173: The FN14 cytoplasmic tail binds to tumour-necrosis-factor-receptor-associated factors 1, 2, 3 and 5 and mediates nuclear factor-kappaB activation
TLR10	0.059	0.63	-0.555	0.021	15728506: Human TLR10 is an orphan member of the TLR family with no identified specific ligand; 18487086: NLRP3 has an important role in IL-1 beta and IL-18 secretion through the inflammasome and mediates responses to LPS, peptidoglycan, bacterial RNA and imidazoquinolines.; 15728506: Able to homodimerize, heterodimerize with TLR1 and TLR2, and directly associate with MYD88; 22043967: mmu-mir-155…
USP7	0.096	0.43	0.605	0.01	18952891: Cytoplasmic USP7 binds to and deubiquitinates TRAF6 and IKBKG, thus terminating TLR-mediated NF-kappaB and JNK activation
CARD6	-0.395	0.00079	-0.536	0.026	16418290: A microtubule-interacting protein that positively regulates NF-kappaB activation and modulates function of RIP family members; 18160713: Expression of CARD6 and RIPK2 in bone marrow-derived macrophages is rapidly induced by IFNB1 and IFNG; 12775719: Selectively modulates NF-kappaB activation by RIPK2 and NOD1
C7	-0.256	0.034	-0.304	0.24	11058761: Complement component seven is one of five components that interact to form the cytolytic membrane attack complex (MAC)
C6			-0.329	0.2	11058761: Complement component six is one of five components that interact to form the cytolytic membrane attack complex (MAC)
BDKRB2	0.088	0.47	-0.695	0.002	18810490: Involved in the early immune response against Listeria infection by increasing the production of IL12A/IL12B in human monocyte-derived dentritic cells
CTSD	-0.23	0.058	-0.846	1.9e-05	18762176: Cathepsins: key modulators of cell death and inflammatory responses
C1QBP	-0.211	0.082	-0.155	0.55	12574814: Binds proteins involved in complement, coagulation, and kinin systems, as well as viral and bacterial pathogens including S. aureus protein A and when expressed on activated platelets may contribute directly to thrombosis, inflammation and endovascular infections
CSK	-0.194	0.11	0.232	0.37	15749833: Plays a critical role in IL-1-induced NF-kappaB activation through the IKK complex
SCAMP5	0.803	1.1e-16	0.898	1e-06	19234194: Promotes calcium-regulated exocytosis of signal peptide-containing cytokine secretion (CCL5 but not IL-1beta) in human monocytes and mouse macrophages
PSTPIP1	-0.007	0.96	0.391	0.12	17964261: Activates MEFV by binding to the B-Box domain of MEFV and unmasking its PYD domain; 17964261: Enhances binding of MEFV to PYCARD; 14595025: Tyrosine phosphorylation of PSTPIP1 significantly enhances its interaction with MEFV
CTSH	-0.436	0.00018	-0.01	0.97	18762176: Cathepsins: key modulators of cell death and inflammatory responses
TRIM22	-0.771	9.7e-15	-0.74	0.00069	19218198: An E3 ubiquitin ligase that ubiquitinates the viral 3C protease and acts as a component of an antiviral pathway induced by IFN against picornaviruses
SMARCA4	0.072	0.55	0.594	0.012	19144648: A member of the SWI/SNF family of proteins and is essential for the multiple changes in gene expression that occur during differentiation; 19342595: Required for maintaining expression of several smooth muscle-specific genes
NLRP14			-0.429	0.086	18648497: Part of the NLRP (Nucleotide-binding oligomerization domain, Leucine rich Repeat and Pyrin domain containing) family, has a role in apoptosis and inflammation and several NLRPs have been indicated as being involved in reproduction as well
CCNT1	-0.209	0.084	0.389	0.12	18728388: Heterodimerizes with CDK9 to form the positive transcriptional elongation factor b (P-TEFb) and plays a role in the activation of a subset of NF-kappaB dependent targets
MAP2K4	-0.033	0.79	-0.386	0.13	10715136: Activates JNK proteins; 11343802: Activated by MAP3K 2,3,4,5 (MEKK 2,3,4,5); 9841871: Activated by MAP3K 2,3,4,5 (MEKK 2,3,4,5); 8940179: Activated by MAP3K 2,3,4,5 (MEKK 2,3,4,5)
MAP2K3	-0.076	0.53	-0.767	0.00033	7839144: Activates MAPK14 (p38) MAP kinases
SUGT1	-0.121	0.32	0.067	0.8	17420470: Positively regulates NOD1 activation; 18818696: Bridges the HSP90 molecular chaperone system to the substrate-specific arm of SCF ubiquitin ligase complexes, suggesting a role in SCF assembly and regulation, and providing multiple complementary routes for ubiquitination of Hsp90 client proteins
SARM1	0.453	9.2e-05	0.684	0.0024	16964262: Negatively regulates adaptor protein TICAM1-dependent Toll-like receptor signaling
NCKAP1L	-0.106	0.38	0.304	0.24	19015308: A point mutation in the murine Hem1 gene reveals an essential role for Hematopoietic Protein 1 in lymphopoiesis and innate immunity-T development is disrupted in Hem-1 deficient mice
CD63	-0.185	0.13	-0.759	0.00041	18930046: Forms a complex with ELANE (neutrophil elastase 2) and plays a role in the targeting of ELANE to primary granules in neutrophils
SMARCA2	-0.307	0.01	-0.164	0.53	19144648: A member of the SWI/SNF family of proteins and is essential for the multiple changes in gene expression that occur during differentiation; 19342595: Required for maintaining expression of several smooth muscle-specific genes
BMX	-0.356	0.0027	-0.188	0.47	18025155: A tyrosine protein kinase that regulates TLR4 induced IL6 in macrophages independent of MAPK14 (p38-alpha) and NF-kappaB
SERPING1	-0.121	0.32	0.135	0.61	17709141: A likely regulator of MASP2
RETNLB	0.02	0.87			10921885: A novel cysteine-rich secreted protein associated with pulmonary inflammation
NFKBIB	0.202	0.095	0.267	0.3	9346485: Inhibitor of NF-kappaB, binds to both NF-kappaB subunit nuclear localization signals and NFkappaB
PRKCE	-0.047	0.7	-0.23	0.37	19150425: Following TNF stimulation, PRKCE phosphorylates TRAF2 leading to CHUK (IKK alpha) and IKBKB (IKK beta) recruitment to the TNF receptor
STAT5B	0.119	0.33	0.211	0.42	9398404: IL-2 and IL-7 induced heterodimerization of STAT5 isoforms in human peripheral blood T lymphoblast
STAT5A	0.038	0.76	0.158	0.54	9398404: IL-2 and IL-7 induced heterodimerization of STAT5 isoforms in human peripheral blood T lymphoblast
SOCS5	0.048	0.69	-0.718	0.0012	15590694: SOCS4 and SOCS5 regulate EGFR signaling
REL	-0.229	0.058	0.475	0.054	18523276: Essential for the development of innate and T-cell-induced colitis through its ability to modulate expression of IL-12/23 family members
RPS6KA4	-0.408	0.00049	-0.912	3.5e-07	18690222: Negatively regulates TLR-pathway driven inflammation by preventing the binding of phosphorylated transcription factors CREB and ATF1 to IL-10 and DUSP1 promoters
SH2D1A	0.051	0.68	-0.381	0.13	18501771: The SLAM and SAP gene families control innate and adaptive immune responses; 19079134: SLAM receptors and SAP influence lymphocyte interactions, development and function
SLAMF8	0.084	0.49	-0.371	0.14	18501771: The SLAM and SAP gene families control innate and adaptive immune responses
SLAMF9	0.053	0.66	-0.326	0.2	18501771: The SLAM and SAP gene families control innate and adaptive immune responses
SLAMF6			0.21	0.42	18501771: The SLAM and SAP gene families control innate and adaptive immune responses; 19079134: SLAM receptors and SAP influence lymphocyte interactions, development and function
SLAMF7			-0.197	0.45	18501771: The SLAM and SAP gene families control innate and adaptive immune responses; 19079134: SLAM receptors and SAP influence lymphocyte interactions, development and function

## Sheet: Supp Data 5_immune suppression
Gene_Symbol	SCLC cell lines_r	Drapkin_2018_r	Rudin_2012_r	George_2015_r	Jiang_2016_r	SCLC tumors (this study)_r	tumor_meta-analysis_r	tumor_meta-analysis_pval	all_meta-analysis_r	all_meta-analysis_pv
A2M	-0.157328	0.00515681	-0.0650539	-0.582662	-0.69593	-0.531012	-0.529	9.6e-08	-0.383	0.0008
ABCA1	0.0314539	0.22335	-0.486165	-0.379479	-0.676307	-0.786165	-0.594	4.7e-11	-0.379	0.0053
ABCB1	0.0500022	0.177399	-0.235184	-0.319154	-0.506763	-0.808441	-0.488	0.00012	-0.302	0.036
ABCB4	0.029718	-0.399408	-0.328224	-0.265312	-0.244432	-0.308151	-0.271	3.1e-05	-0.221	0.00029
ABCC1	-0.352162	-0.380396	-0.348516	-0.162323	-0.279833	-0.286691	-0.249	0.00015	-0.284	1.2e-07
ABCC2	-0.0650599	-0.0843254	0.367184	0.0780965	-0.265677	-0.207901	-0.005	0.97	-0.028	0.77
ABCC4	-0.147945	-0.44972	-0.531872	-0.33325	-0.402966	-0.458927	-0.408	2.6e-12	-0.365	1.3e-11
ABCG2	0.0352206	-0.296984	-0.164999	-0.117554	-0.487842	-0.441405	-0.308	0.0054	-0.241	0.017
ACE2	0.0259872	-0.50893	-0.516881	-0.321902	-0.0966233	-0.652549	-0.385	0.0011	-0.332	0.0018
ACKR4		0.651513							0.652	1.6e-06
ACOX1	-0.268769	-0.626985	-0.323921	-0.0541398	-0.0598025	-0.233031	-0.116	0.089	-0.249	0.0059
ACTA1	-0.0411072	0.33511	0.453016	0.226097	-0.032407	-0.20713	0.135	0.28	0.127	0.17
ACTL7B		0.242163	0.186007	-0.0998253	-0.218114	-0.310097	-0.119	0.17	-0.071	0.44
ADA	-0.206554	-0.351419	-0.545554	-0.570179	-0.237007	-0.440656	-0.453	4e-07	-0.397	3.1e-07
ADAM10	-0.261582	-0.514963	-0.247372	-0.421333	0.0521644	-0.343027	-0.233	0.077	-0.277	0.0021
ADAR	-0.13369	-0.0750727	0.102899	-0.186447	0.121772	-0.0886762	-0.017	0.85	-0.051	0.38
ADCYAP1	0.249588	0.703713	0.612036	0.455763	0.557348	0.566684	0.536	8.8e-27	0.519	1.8e-17
ADGRE1		-0.205456	-0.108516	-0.431039	-0.293805	-0.747835	-0.418	0.0006	-0.391	0.00036
ADGRE5	-0.377106	-0.874602	-0.403997	-0.640032	-0.541254	-0.764785	-0.611	1.4e-24	-0.618	5e-14
ADIPOQ		0.305797	0.0521885	0.122518	-0.0548501	0.00507058	0.036	0.61	0.062	0.35
ADM	-0.0654865	0.299197	-0.0811656	-0.0919065	-0.104554	-0.472714	-0.15	0.045	-0.095	0.19
ADORA2A	-0.0452336	0.670453	-0.0107983	0.0989088	-0.121358		-0.01	0.89	0.119	0.4
ADORA2B	-0.527452	-0.102037	-0.513117	-0.19936	-0.176357	-0.584851	-0.345	0.00065	-0.363	1.8e-05
ADRB2	-0.372244		-0.460005	-0.517615	-0.494261	-0.643879	-0.519	4.4e-24	-0.49	1.6e-26
AFP	0.0195614		-0.350461	-0.23759	-0.0513695	-0.0898598	-0.179	0.0077	-0.133	0.044
AGO2	0.00884802	-0.688362	-0.0859536	0.138888	0.340218	0.572476	0.251	0.03	0.046	0.79
AGO4	0.00795457	-0.591546	0.141796	0.0805211	0.112833	0.0753648	0.101	0.15	-0.03	0.78
AGT	-0.108442	0.336049	0.414933	0.0134437	-0.184072	-0.0174722	0.048	0.71	0.05	0.61
AHCY	0.0371736	-0.250297	-0.567538	0.0732047	0.188771	0.390965	0.009	0.96	-0.024	0.86
AHR	-0.409252	-0.787474	-0.643696	-0.710309	-0.540188	-0.867316	-0.7	9.2e-23	-0.67	4.2e-24
AICDA		0.202605	-0.0769536	-0.284697	-0.221003	-0.213721	-0.229	0.00055	-0.19	0.005
AIF1	-0.472171		-0.361204	-0.652567	-0.353885	-0.536878	-0.493	9.1e-08	-0.494	7.9e-13
AIMP1	-0.31425	0.0723403	-0.387915	-0.146889	0.286145	-0.273481	-0.109	0.51	-0.123	0.31
AIRE		-0.0878173	0.157367	0.206391	-0.033833	-0.312031	0.041	0.68	0.031	0.72
AKT1	0.158192	-0.052992	0.31822	0.310548	0.275492	0.563774	0.335	6.5e-08	0.279	4.7e-06
ALB		0.459807	-0.30826	-0.0972943	-0.108354	-0.0370224	-0.131	0.057	-0.035	0.75
ALDH1A2	0.0251438	-0.696725	-0.495222	-0.196504	-0.176114	-0.512504	-0.311	0.00039	-0.332	0.003
ALK	0.100246	0.281946	0.0776241	0.210858	-0.0982076	-0.249247	0.018	0.86	0.066	0.35
ALOX12		-0.137066	-0.192085	-0.285665	-0.146932	-0.277595	-0.223	0.00081	-0.216	0.00072
ALOX15	-0.302241	0.338646	-0.279906	-0.118875	-0.470068	-0.602343	-0.364	0.00086	-0.267	0.012
ALOX15B			-0.375362	-0.502671	-0.664557	-0.509551	-0.558	6.3e-19	-0.558	6.3e-19
ALOX5	-0.293724	0.147923	-0.51354	-0.609686	-0.200761	-0.743528	-0.521	3.8e-06	-0.407	0.00015
AMOT	-0.266198	-0.0927575	0.081163	0.0122235	0.251249	0.111184	0.128	0.06	0.014	0.88
ANG	-0.179376	-0.859914	-0.755711	-0.522608	-0.597496	-0.755014	-0.65	1.6e-29	-0.623	8.4e-13
ANGPT1	-0.297034	0.187013	-0.583345	-0.552316	-0.47022	-0.586411	-0.534	1.6e-26	-0.436	2.8e-08
ANGPT2	0.175025	-0.302518	0.413122	0.228449	0.0371266	-0.023219	0.179	0.043	0.128	0.11
ANXA1	-0.794483	-0.743857	-0.793229	-0.860222	-0.697556	-0.79152	-0.795	4e-78	-0.798	4e-180
ANXA7	-0.132541	-0.123103	-0.0101968	-0.102392	0.123394	0.32075	0.046	0.58	-0.01	0.88
APOA1		0.526296	0.00238435	0.132062	-0.0645035	0.106897	0.038	0.59	0.129	0.2
APOB			-0.198083	-0.105493	-0.071891	0.00547566	-0.097	0.16	-0.097	0.16
APOC1	-0.169762	-0.497171	-0.34883	-0.587832	-0.443965	-0.288919	-0.489	6.3e-16	-0.412	1.7e-08
APOE	-0.374214	-0.407756	-0.33483	-0.553191	-0.519056	-0.401632	-0.509	9.4e-23	-0.478	3.4e-26
APOH		-0.245714	0.000614234	-0.290838	-0.0416111	-0.657058	-0.255	0.071	-0.254	0.034
AR	-0.0986663	0.233139	-0.347199	-0.171022	-0.320566	-0.698703	-0.38	0.00092	-0.259	0.017
AREG	0.028699	-0.577569	-0.395712	-0.339438	-0.224394	-0.661156	-0.391	1.5e-05	-0.35	0.0004
ARG1		-0.515591	-0.0804193	0.0214089	-0.216278	-0.395021	-0.138	0.1	-0.211	0.03
ARG2	0.238707	0.370746	0.241823	0.368507	0.328435	0.812141	0.453	0.0014	0.407	0.00021
ARHGAP9	0.169463	0.460302	-0.0316675	-0.501916	-0.383882	-0.487017	-0.391	3.8e-06	-0.143	0.35
ARHGEF5	-0.494107	-0.666427	-0.359954	-0.201308	-0.0940012	-0.495201	-0.243	0.0026	-0.377	3.9e-05
ARNT	-0.189685	-0.362406	-0.0132272	-0.0195576	-0.138543	-0.0693192	-0.07	0.32	-0.122	0.034
ARRB2	0.206227	0.11586	0.0910417	0.0287922	-0.177332	-0.351661	-0.085	0.32	-0.004	0.96
ASGR1	0.274362	0.159315	-0.169498	0.169115	-0.194972	0.0380363	-0.037	0.73	0.05	0.59
ASGR2	0.0663599	0.271035	-0.159346	0.142046	-0.129012	-0.153528	-0.038	0.65	0.013	0.84
ATF2	0.140796	0.113164	-0.113574	0.264326	0.210308	0.50596	0.225	0.019	0.201	0.002
ATF3	0.0276234	0.286546	-0.202838	-0.0822468	-0.319119	-0.399125	-0.23	0.00091	-0.127	0.15
ATF7IP	-0.370196	-0.280524	0.0838063	0.089836	0.113362	-0.194652	0.073	0.29	-0.081	0.43
ATG16L1	-0.211706	-0.673022	-0.309678	0.235483	-0.111147	0.0693621	-0.021	0.87	-0.172	0.22
ATP2A2	0.0961109	-0.119259	0.411295	0.141806	0.154177	0.168635	0.197	0.0032	0.156	0.0059
ATP2B4	-0.298907	-0.0903592	0.11758	-0.218193	-0.255439	-0.555138	-0.237	0.024	-0.241	0.00074
ATP6AP1	0.226364	-0.0288928	0.398732	0.199861	-0.00410926	0.416971	0.216	0.026	0.192	0.0047
ATP6V0A2	-0.382691	-0.105063	-0.270119	-0.0402501	0.0376162	0.392687	0.01	0.92	-0.081	0.44
ATP6V0C	0.306952	0.113978	0.262736	0.10524	0.0522551	0.362161	0.136	0.045	0.18	0.0014
ATXN1	-0.623734	-0.875121	-0.592487	-0.745211	-0.813058	-0.755356	-0.769	1.8e-116	-0.759	1.7e-83
AVPR1B	0.094052	0.569502	0.585416	0.151589	-0.0187154	-0.205525	0.153	0.33	0.21	0.073
AXL	-0.414591	-0.86142	-0.355787	-0.480534	-0.64747	-0.48317	-0.538	5.1e-17	-0.565	9.7e-11
B2M	-0.0915734	0.424319	0.100678	-0.524208	-0.247052	-0.496323	-0.314	0.014	-0.161	0.23
B3GAT1	0.385591	0.390866	0.417576	0.47545	0.363839	0.427166	0.425	1.2e-13	0.415	1.6e-17
BACH2	0.159836	0.0643856	0.0758063	0.0394686	0.0531002	0.426879	0.098	0.17	0.109	0.058
BAG6	0.0224214	0.221743	0.504912	0.189736	0.271828	0.689665	0.404	0.00037	0.317	0.0017
BAK1	-0.353105	-0.234596	-0.369887	-0.405501	-0.0233641		-0.263	0.046	-0.282	0.00041
BATF		-0.651171	-0.308884	-0.58761	-0.326762	-0.647974	-0.481	1.8e-08	-0.512	2.6e-12
BAX	0.306201	0.73679	0.294534	0.0545007	0.131378	0.586691	0.244	0.03	0.348	0.0027
BCL11B	0.17262	-0.0111113	-0.141029	0.242259	0.0270223	0.418909	0.133	0.19	0.132	0.052
BCL2	-0.0865185	0.562328	-0.159213	-0.24015	0.340439	0.269243	0.047	0.78	0.107	0.43
BCL2A1			-0.440986	-0.601809	-0.384715	-0.860688	-0.587	4.1e-07	-0.587	4.1e-07
BCL2L1	0.198458	0.346253	0.473306	0.363823	0.152237	0.0195002	0.286	0.00089	0.275	1.7e-06
BCL3	-0.279881	-0.557271	-0.0335977	-0.586773	-0.399009	-0.743072	-0.48	1.9e-05	-0.458	1.5e-07
BCL6	-0.102519	-0.0162429	-0.0654432	-0.100602	-0.289864	-0.594969	-0.261	0.016	-0.207	0.0099
BCLAF1	-0.302263	0.281988	0.394137	0.137567	0.138675	0.0564526	0.177	0.0084	0.101	0.36
BECN1	-0.377095	-0.142878	0.0525579	-0.323023	0.0555968	0.0216934	-0.075	0.52	-0.151	0.1
BRAF	0.227559	-0.287116	0.0814402	0.419599	0.250893	0.459527	0.324	6.3e-06	0.233	0.0065
BTLA			-0.409784	-0.406201	-0.370136	-0.566259	-0.414	1e-12	-0.414	1e-12
BTN2A1	-0.315632	-0.0959068	-0.00308013	-0.286116	-0.267997	-0.351056	-0.252	0.00011	-0.259	1.9e-06
BTN2A2	-0.35357	0.478761	-0.513017	-0.343244	-0.409403	-0.510511	-0.415	7.7e-13	-0.295	0.0074
BTN3A1	-0.327685	0.153213	-0.245824	-0.534103	-0.469854	-0.708002	-0.516	2.8e-13	-0.415	1e-06
C18ORF8
C1QBP	-0.210765	-0.140658	-0.461257	-0.375308	0.105035	0.153527	-0.165	0.29	-0.177	0.088
C1S	-0.317951	-0.412223	-0.454452	-0.612826	-0.753391	-0.74274	-0.674	1.4e-32	-0.579	1.3e-14
C2	-0.00137222	-0.198099	-0.206479	-0.589031	-0.227308	-0.468253	-0.388	0.00066	-0.29	0.011
C3AR1	0.0532654		-0.266523	-0.624297	-0.542732	-0.635388	-0.563	1.8e-22	-0.414	0.00085
C4A	-0.168951	0.380969	0.117175	-0.387714	-0.234885		-0.212	0.084	-0.106	0.36
C4B	-0.160334	0.383291	0.0733821		-0.371389		-0.178	0.42	-0.057	0.71
C5	-0.0953951	0.0160886	0.041277	-0.0473677	0.0264928	-0.489199	-0.093	0.37	-0.076	0.26
C5AR1	-0.0126926	-0.436469	-0.335621	-0.660929	-0.54237	-0.685993	-0.593	3.1e-24	-0.458	7.6e-06
CA9	-0.0314571	-0.0673837	-0.14708	-0.291186	0.197919	-0.0451684	-0.07	0.61	-0.061	0.5
CABIN1	0.113523	-0.0295006	0.377752	0.0122694	-0.00989821	0.0243738	0.083	0.34	0.074	0.2
CALCA	-0.0018547	0.588732	0.44114	0.19124	0.286557	0.625139	0.363	6.8e-05	0.339	0.00037
CALR	-0.10077	0.188809	0.209517	0.232283	0.0414966	-0.129733	0.13	0.055	0.08	0.22
CAMP	-0.403897	-0.0846997	-0.332671	-0.527669	-0.13241	-0.811651	-0.463	0.0022	-0.412	0.0003
CARD11	0.103483	-0.602704	-0.0841532	-0.438604	-0.390431	-0.588442	-0.402	5.9e-08	-0.335	0.0021
CARD9	0.0436079	-0.18188	-0.36421	-0.604131	-0.0888456	-0.712245	-0.448	0.0015	-0.328	0.016
CASP3	-0.0264565	-0.237148	-0.1742	0.0686279	0.206639	0.0132809	0.08	0.28	0.032	0.61
CASP7	-0.339275	-0.479312	-0.517361	-0.585314	-0.133424	-0.594991	-0.454	0.0001	-0.436	8.2e-08
CASP8	-0.36953	-0.596226	-0.51008	-0.539291	-0.296873	-0.842671	-0.556	8.3e-06	-0.531	1.9e-08
CAT	-0.446784	-0.285028	-0.403878	-0.385634	-0.112185	-0.729383	-0.407	0.0019	-0.402	5.3e-06
CATSPER1	0.0287765		-0.395842	-0.306141	-0.199064	-0.226695	-0.277	1.8e-05	-0.21	0.0042
CAV1	-0.686881	-0.631974	-0.320585	-0.356616	-0.685627	-0.445779	-0.475	2e-05	-0.557	7.2e-16
CBLB	-0.166911	0.130731	-0.134394	-0.12386	-0.256636	-0.204131	-0.186	0.0058	-0.163	0.0042
CBS	-0.155355	-0.456091	-0.31379	-0.041357	0.249692		-0.013	0.93	-0.116	0.33
CCDC80	-0.492853	-0.551042	-0.208675	-0.53457	-0.626199	-0.399459	-0.513	7.3e-12	-0.531	8.9e-31
CCL1	0.052418	0.123435	-0.0625634	0.0596457	-0.0388155	0.0638961	0.005	0.94	0.024	0.68
CCL17			-0.457516	-0.470966	-0.253959	-0.37531	-0.394	2e-11	-0.394	2e-11
CCL18	-0.267307		-0.298645	-0.509654	-0.451304	-0.358095	-0.455	2.2e-16	-0.419	4e-17
CCL19	0.0309867		-0.130909	-0.482553	-0.394471	-0.4647	-0.414	1.7e-12	-0.296	0.0049
CCL2	-0.391237	0.27267	-0.467198	-0.652082	-0.428802	-0.463077	-0.534	3.6e-15	-0.405	2.6e-05
CCL20	-0.0667999	-0.825177	-0.578925	-0.46239	-0.529658	-0.819735	-0.601	4.2e-12	-0.557	1e-07
CCL21			-0.255247	-0.488985	-0.50862	-0.621242	-0.493	1.3e-20	-0.493	1.3e-20
CCL25			-0.162165	-0.308217	-0.108688	-0.0395198	-0.197	0.0031	-0.197	0.0031
CCL26	-0.282756		-0.120965	-0.247815	-0.11153	-0.0642318	-0.166	0.014	-0.198	0.00066
CCL4			-0.259204	-0.510316	-0.501662	-0.732388	-0.527	6.6e-13	-0.527	6.6e-13
CCL5	-0.20502	-0.298319	-0.0924843	-0.515697	-0.476181	-0.561464	-0.456	4e-10	-0.39	3.5e-08
CCR2			-0.296696	-0.528976	-0.483323	-0.659444	-0.51	5.6e-23	-0.51	5.6e-23
CCR3			-0.545606	-0.391853	-0.357561	-0.730767	-0.497	8e-09	-0.497	8e-09
CCR4		-0.568356	-0.185594	-0.510296	-0.365021	-0.620934	-0.442	2.2e-09	-0.46	1.8e-13
CCR5			-0.242762	-0.575822	-0.557402	-0.499019	-0.535	2.3e-25	-0.535	2.3e-25
CCR6	-0.0807477		-0.0983223	-0.311277	-0.346899	-0.664062	-0.37	0.00013	-0.309	0.0012
CCR7	-0.0751082	0.520894	-0.0667164	-0.41622	-0.403847	-0.593605	-0.397	2.4e-07	-0.189	0.16
CCR9		0.211012	0.386133	0.0459368	-0.300038	-0.00397253	0.02	0.9	0.049	0.72
CD101	-0.230858	0.485373	-0.220224	-0.165553	-0.0710847	-0.685167	-0.284	0.045	-0.161	0.22
CD14	-0.240783	-0.0669092	-0.293016	-0.558748	-0.466708	-0.660493	-0.518	1.7e-20	-0.426	1.1e-08
CD160		0.0804147	0.228124	-0.0937209	-0.0669425	-0.69388	-0.167	0.35	-0.128	0.42
CD163	0.0711145	-0.427727	-0.374707	-0.567559	-0.650875	-0.652918	-0.601	4.8e-41	-0.442	7.3e-05
CD19		-0.0834149	-0.0295701	-0.42647	-0.355052	-0.0946674	-0.306	0.00025	-0.286	0.00026
CD1D	0.0134549	0.390992	-0.214711	-0.511316	-0.199825	-0.475898	-0.36	0.00014	-0.183	0.15
CD2			-0.192017	-0.545525	-0.502053	-0.535742	-0.496	5.3e-19	-0.496	5.3e-19
CD200	0.503343	0.471017	-0.0156127	0.224779	0.142698	0.44481	0.191	0.006	0.299	0.00038
CD200R1	0.00331752	0.3968	-0.371914	-0.607988	-0.235739	-0.803978	-0.52	3.1e-05	-0.294	0.056
CD209		-0.542695	0.166841	-0.228749	-0.287186	-0.497418	-0.223	0.034	-0.279	0.0055
CD22	0.0498362	-0.218161	-0.136849	-0.50916	-0.508454	-0.548104	-0.474	9.9e-14	-0.328	0.002
CD226	-0.201701	0.258071	-0.114071	-0.528134	-0.21697	-0.60856	-0.383	0.00054	-0.271	0.012
CD24	0.201606			0.193091		0.654115	0.415	0.071	0.339	0.016
CD244			-0.485323	-0.56173	-0.369355	-0.677596	-0.517	1.8e-16	-0.517	1.8e-16
CD247	0.00257967	0.43272	-0.171372	-0.488359	-0.521184	-0.602798	-0.484	3e-15	-0.249	0.064
CD27	0.0682629	0.479583	-0.17644	-0.470019	-0.126643	-0.240247	-0.275	0.0079	-0.088	0.52
CD274	-0.156682	0.589319	-0.0961996	-0.321562	-0.270663	-0.770415	-0.383	0.0079	-0.183	0.28
CD276	0.0269875	-0.104284	0.0676317	-0.0183491	-0.0971898	0.137376	-0.024	0.73	-0.017	0.77
CD28			-0.190479	-0.477294	-0.496594	-0.625549	-0.478	2e-15	-0.478	2e-15
CD33	-0.111261	-0.252198	-0.488804	-0.570127	-0.431309	-0.749058	-0.561	5.8e-17	-0.454	4.8e-07
CD34	0.0344835	0.369166	0.175122	-0.332916	-0.524423	-0.36488	-0.291	0.028	-0.13	0.35
CD36	-0.135746	0.0966777	-0.301348	-0.384885	-0.581104	-0.531813	-0.477	2.6e-13	-0.343	0.00029
CD38	-0.385018	-0.716602	-0.305025	-0.528703	-0.474129	-0.25555	-0.469	6.6e-18	-0.484	2e-17
CD4	-0.00606714	0.223458	-0.203464	-0.561993	-0.57511	-0.619155	-0.539	3e-19	-0.327	0.0066
CD40	-0.134213	-0.0938238	-0.34751	-0.420729	-0.445972	-0.69421	-0.477	2.5e-13	-0.384	2.4e-06
CD40LG			-0.145957	-0.52023	-0.208733	-0.719412	-0.418	0.00075	-0.418	0.00075
CD44	-0.678293	-0.75032	-0.714419	-0.470534	-0.643384	-0.946058	-0.701	4.4e-09	-0.706	1e-16
CD46	-0.34148	-0.0879552	-0.19825	-0.447618	-0.165187	-0.535789	-0.337	0.00022	-0.323	4.9e-07
CD47	0.134081	-0.366215	0.230323	0.433362	0.024655	0.291575	0.247	0.03	0.144	0.18
CD48			-0.331021	-0.566973	-0.390234	-0.483607	-0.481	3.6e-19	-0.481	3.6e-19
CD5	0.0683801	-0.00177261	0.0789326	-0.505601	-0.26153	-0.507582	-0.323	0.0063	-0.207	0.079
CD52	-0.254865	0.233619	-0.316493	-0.588588	-0.374408	-0.563454	-0.482	3.7e-12	-0.354	0.00022
CD55	-0.125639	-0.447492	-0.551599	-0.533242	-0.521476	-0.752056	-0.578	7.2e-29	-0.497	5.6e-10
CD58	-0.2976	-0.489367	-0.386435	-0.416767	-0.230979	-0.731268	-0.442	4.4e-05	-0.421	5e-08
CD63	-0.185104	0.245001	-0.213758	-0.47938	-0.419097	-0.71358	-0.479	6.3e-09	-0.339	0.00096
CD69	-0.0218945	-0.157324	-0.345356	-0.575852	-0.511887	-0.620533	-0.537	3.6e-27	-0.395	4.9e-05
CD7	0.0399818		0.0602169	-0.455752	-0.354762	-0.69883	-0.394	0.00088	-0.299	0.021
CD70	-0.592345	-0.874489	-0.635378	-0.532621	-0.10359	-0.449884	-0.432	0.00043	-0.544	9.9e-07
CD80	-0.273705		-0.364264	-0.485567	-0.134715	-0.779201	-0.449	0.0014	-0.414	0.00038
CD81	-0.139079	0.0637636	-0.229815	-0.569898	-0.285055	-0.302086	-0.382	0.0001	-0.28	0.0044
CD83	-0.0310568	0.644743	-0.542932	-0.332053	-0.195823	-0.413788	-0.349	3.2e-06	-0.142	0.38
CD86	0.00106235		-0.396552	-0.61674	-0.475895	-0.68995	-0.562	1.7e-24	-0.443	8.2e-05
CD8A	-0.142413	0.322053	-0.215186	-0.372578	-0.367239	-0.43879	-0.359	4e-09	-0.238	0.0064
CD9	-0.344857	-0.494614	-0.63793	-0.540911	-0.507604	-0.221057	-0.533	1.5e-26	-0.498	3.7e-27
CD99	-0.251911	-0.191322	-0.293287	-0.413223	-0.352319	-0.36554	-0.372	7.3e-10	-0.337	8e-11
CDC25A	0.0651903	0.0394258	0.00949864	0.213583	0.594348	0.560685	0.364	0.0076	0.269	0.025
CDC42	-0.124689	-0.601947	-0.0151253	-0.105875	0.103297	1.79466e-05	-0.004	0.95	-0.127	0.21
CDCP1	-0.209592	-0.695903	-0.00831811	-0.226784	-0.0538729	-0.154738	-0.128	0.061	-0.239	0.025
CDK1	-0.161947	0.765359	0.0966621	0.300104	0.603455	0.653282	0.439	0.00013	0.386	0.0063
CDK2	-0.123344	0.612156	0.325554	0.0165841	0.532914	0.826954	0.435	0.015	0.369	0.021
CDK5RAP2	0.0594698	0.330873	0.304503	0.429695	0.43959	0.561652	0.435	1.7e-14	0.356	7e-07
CDK9	-0.0066337	-0.0309976	0.360845	0.132408	0.0320171	0.350429	0.166	0.029	0.112	0.063
CDKN1A	0.204892	-0.143708	0.402611	0.180723	0.0568394	-0.162932	0.147	0.11	0.138	0.044
CDKN1B	0.276718	0.752939	0.202025	-0.0161095	0.210932	0.387453	0.155	0.054	0.304	0.015
CDKN2A	-0.0226027	0.562677	0.592743	0.272107	0.772335	0.754767	0.606	2.2e-07	0.494	0.00015
CDR1	-0.0101701	0.190162	-0.104811	-0.137581	-0.372855	0.0148835	-0.208	0.014	-0.12	0.14
CDX1		-0.845912	-0.564356	-0.465237	-0.264766	-0.202732	-0.404	8e-08	-0.495	0.00012
CDX2	-0.259216	-0.57673	-0.165015	0.200818	-0.0754707	-0.00632679	0.016	0.86	-0.143	0.21
CEACAM1	-0.0885496	-0.623151	-0.363344	-0.19611	0.0941643	-0.761798	-0.307	0.12	-0.321	0.026
CEACAM6	-0.0298817	-0.787619	-0.445855	-0.257109	-0.270238	-0.247473	-0.295	3.9e-06	-0.348	0.0058
CEBPA	-0.241542	-0.552726	-0.669502	-0.599348	-0.481025	-0.542102	-0.575	2.1e-34	-0.518	3.1e-17
CENPV	0.341277	0.728808	0.202274	0.397573	0.410294	0.786119	0.471	6.8e-05	0.494	3.6e-08
CENPX
CFLAR	-0.167566	-0.327536	-0.270164	-0.314159	-0.583031	-0.852947	-0.527	0.00011	-0.438	0.00039
CHEK1	-0.0687075	0.309359	0.201851	0.0861193	0.55125	0.640893	0.377	0.0066	0.288	0.023
CHI3L1	-0.377701	-0.221936	-0.404596	-0.584578	-0.574691	-0.716806	-0.586	5.4e-37	-0.527	6.8e-21
CHRNA1	0.140043	0.445748	0.193939	0.14831	-0.109645	0.0692419	0.054	0.48	0.12	0.097
CHUK	-0.231428	0.0381026	0.231186	0.170046	0.237573	0.481181	0.242	0.00022	0.143	0.16
CIB1	-0.328629	-0.788548	-0.22531	-0.665165	-0.217089	-0.89432	-0.527	0.00061	-0.542	2.7e-06
CIITA	-0.158707	-0.314753	-0.0418548	-0.644109	-0.653285	0.0366542	-0.422	0.00093	-0.349	0.0027
CLDN2		0.286826	-0.0738109	-0.283044	-0.077987	-0.448611	-0.207	0.0085	-0.142	0.16
CLEC12B		0.177413	-0.231651	-0.432271	-0.258155	-0.619712	-0.386	1.1e-06	-0.317	0.0017
CLEC1A	-0.0383674	-0.172675	-0.00916497	-0.529513	-0.540472	-0.681883	-0.488	2.4e-07	-0.361	0.00085
CLEC2D	-0.286609	0.524573	-0.293629	-0.373546	-0.0661035	-0.710544	-0.362	0.0086	-0.214	0.14
CLEC4C		-0.3045	-0.455582	-0.249231	-0.116966	-0.478258	-0.287	0.00051	-0.281	3.8e-05
CLEC4G	0.0639202	0.137491	0.104235	0.0363666	-0.161935	-0.348708	-0.074	0.38	-0.027	0.67
CLEC6A	-0.272513		-0.494279	-0.383036	-0.0470317		-0.302	0.021	-0.293	0.0013
CLU	-0.125723	-0.299012	-0.159519	-0.0811142	-0.418839	-0.230031	-0.238	0.015	-0.225	0.00086
CMKLR1			-0.150386	-0.516821	-0.496042	-0.629687	-0.486	6.9e-13	-0.486	6.9e-13
CNOT7	-0.119032	-0.104595	0.25123	0.182914	0.299408	0.364794	0.257	8.6e-05	0.15	0.071
CNR1	0.123958	0.483881	0.283139	0.146874	-0.00886487	0.0161579	0.1	0.14	0.151	0.021
CNR2		-0.553343	0.0293734	-0.269402	-0.337967	-0.34217	-0.268	4.3e-05	-0.306	4.9e-05
COMP		-0.472143	-0.269469	-0.154335	-0.244301	0.307155	-0.141	0.14	-0.191	0.043
CORO1A	0.239943	0.474724	0.191133	-0.359067	-0.159705	-0.179543	-0.157	0.16	0.025	0.86
CORT	0.0384596	0.463892	0.153761	0.273441	0.27786		0.259	0.00015	0.23	0.00022
COX6B1	0.209064	0.440614	-0.0380442	0.0983235	0.058108	0.313166	0.086	0.21	0.147	0.0096
CR1		0.328276	-0.35215	-0.659535	-0.388598	-0.578101	-0.514	2.9e-09	-0.37	0.006
CR2	-0.254455	-0.015897	-0.366394	-0.456997	-0.360845	-0.301564	-0.4	1.1e-11	-0.353	4.7e-12
CRH	0.0517883		0.254291	0.186519	-0.0193504	-0.0815074	0.1	0.15	0.088	0.14
CRHR1	0.199593	0.550239	0.0516869	0.283075	0.271254		0.248	0.0003	0.272	7.4e-06
CRKL	0.087096	0.352532	0.257307	0.1953	0.47714	0.483451	0.355	1.7e-05	0.302	6.1e-05
CRP			-0.0863979	-0.184751	-0.055698	-0.285466	-0.134	0.051	-0.134	0.051
CRTC1	0.130768	0.783621	0.7032	0.43375	0.36646	0.0518777	0.444	2.6e-05	0.444	4.5e-05
CRYAB	-0.392893	0.0777736	-0.0242355	-0.390493	-0.344214	-0.594606	-0.36	2.7e-05	-0.334	4e-06
CSF1	-0.475007	0.134314	-0.092045	-0.600896	-0.551353	-0.772394	-0.557	1.9e-09	-0.471	1.6e-07
CSF1R	-0.268614	-0.046934	-0.172757	-0.524876	-0.551535	-0.627962	-0.513	2.4e-15	-0.42	3.9e-08
CSF2			-0.238069	-0.303094	-0.104623	-0.392116	-0.235	0.00034	-0.235	0.00034
CSF2RA	-0.403234	-0.544849	-0.109844	-0.531087	-0.477446	-0.865961	-0.531	8.9e-05	-0.514	6.2e-07
CSF3			-0.143996	-0.212161	-0.427734	-0.556342	-0.34	5.8e-05	-0.34	5.8e-05
CSN1S1			0.0105202	0.0604413	-0.17237	-0.180201	-0.059	0.39	-0.059	0.39
CSN2				-0.0107099	-0.201709	-0.115367	-0.11	0.14	-0.11	0.14
CSN3			-0.0069257	0.0796679	-0.0990916	-0.17296	-0.023	0.74	-0.023	0.74
CST2	0.0822784		-0.135681	0.111109	-0.153558	0.274591	-0.001	0.99	0.016	0.82
CTF1	-0.0105677	-0.234498	0.240153	-0.278265	-0.0898994	-0.134824	-0.091	0.4	-0.095	0.19
CTLA4	0.058817	0.166308	-0.156295	-0.357497	-0.220926	-0.345211	-0.283	1e-05	-0.164	0.053
CTNNB1	-0.370545	-0.547111	-0.298627	-0.374969	-0.120901	0.266082	-0.179	0.12	-0.275	0.0014
CTPS1	0.0957827	-0.299498	0.511789	0.248602	0.611772	0.811752	0.554	2.1e-06	0.362	0.0079
CTSD	-0.229739	-0.524002	-0.105111	-0.47149	-0.346554	-0.174429	-0.349	4.3e-06	-0.347	6.5e-09
CX3CL1	-0.464902	-0.452227	-0.173045	-0.51964	-0.507492	-0.471409	-0.479	7.3e-18	-0.476	7e-26
CX3CR1	-0.125479		-0.485336	-0.464251	-0.375007	-0.505538	-0.441	5e-15	-0.382	1.6e-08
CXCL10	-0.518505		-0.363903	-0.500725	-0.0903744	-0.380886	-0.333	0.0028	-0.381	1.5e-05
CXCL12	-0.0495628	-0.0253529	-0.266471	-0.592742	-0.566391	-0.575408	-0.556	1.4e-30	-0.381	0.00023
CXCL16	-0.266833	-0.848781	-0.599259	-0.703469	-0.552095	-0.567401	-0.64	1.1e-53	-0.605	1.4e-14
CXCL8	-0.0599841	-0.526347	-0.380583	-0.330765	-0.239999	-0.575862	-0.344	3.3e-08	-0.325	9e-06
CXCL9			-0.0518379	-0.376596	-0.121994	0.0950675	-0.171	0.091	-0.171	0.091
CXCR2		-0.407491	-0.191267	-0.26765	-0.039889	-0.662522	-0.288	0.03	-0.307	0.0066
CXCR3	0.0442745	-0.131833	-0.142054	-0.432693	-0.41337	-0.594019	-0.418	5.6e-11	-0.295	0.0026
CXCR4	0.443305	0.792842	-0.00504153	0.0370883	-0.0281805	0.163408	0.017	0.8	0.247	0.12
CXCR5	-0.0901497	0.316376	0.000772175	-0.424195	-0.34997	-0.29136	-0.324	2.6e-05	-0.18	0.073
CXCR6		-0.794705	-0.198217	-0.548399	-0.232594	-0.672763	-0.428	9.9e-05	-0.507	6.4e-06
CYBB	-0.247553	0.262936	-0.301197	-0.614509	-0.549199	-0.450287	-0.551	8.4e-27	-0.367	0.00031
CYP1B1	-0.403993	0.153044	-0.412705	-0.663368	-0.622634	-0.352514	-0.602	2.3e-29	-0.461	7.9e-08
CYP2B6		-0.177065	0.0139978	-0.432403	-0.591144	-0.0606137	-0.334	0.0089	-0.314	0.0065
CYP2C19		-0.876463	-0.22546	-0.394146	0.0474493	-0.271163	-0.206	0.093	-0.354	0.083
CYP2C9		-0.736115	0.0221107	-0.34799	-0.257175	-0.466109	-0.281	0.00027	-0.373	0.0016
CYP2E1	0.0990289	-0.638203	0.15204	-0.0113809	-0.243317	0.147076	-0.041	0.67	-0.1	0.41
CYP3A4			-0.176885	-0.0308769	-0.0243041	-0.205513	-0.065	0.35	-0.065	0.35
CYP3A5	-0.0811299	-0.62982	-0.146323	-0.0651933	-0.153962	-0.505574	-0.183	0.029	-0.248	0.0091
CYTH3	-0.159146	-0.239873	-0.0213907	-0.222864	-0.280423	-0.248127	-0.223	0.00075	-0.21	0.00017
DAB2	-0.415326	-0.272054	-0.254122	-0.687956	-0.756776	-0.724843	-0.674	2.7e-24	-0.58	1.4e-14
DACT2	0.178099	0.0244453	0.00557394	0.329078	0.293982	0.214688	0.269	3e-05	0.236	1.8e-05
DAPK1	-0.334934	-0.697464	-0.446822	-0.435235	-0.32644	-0.751999	-0.491	3.1e-07	-0.496	7.1e-11
DBNL	0.144169	0.092571	-0.0300903	-0.226927	-0.0104001	0.127381	-0.091	0.2	-0.017	0.8
DCN	0.000733033	-0.138263	-0.445498	-0.602242	-0.724362	-0.731149	-0.659	2.1e-37	-0.472	2.6e-05
DCSTAMP			-0.374296	-0.562564	-0.405432	-0.421811	-0.481	3.7e-19	-0.481	3.7e-19
DCT	-0.246436	0.557733	0.584595	0.165587	-0.0649432	0.298069	0.238	0.11	0.204	0.15
DDX4		0.224336	-0.216229	-0.196433	-0.28827	-0.194663	-0.236	0.00036	-0.195	0.0038
DDX58	-0.441567	0.166954	-0.41337	-0.385332	-0.211756	-0.741799	-0.438	0.00017	-0.377	0.0001
DEAF1	0.231965	0.539622	0.641313	0.492356	0.260718	0.600458	0.488	8.3e-09	0.45	4.7e-10
DEFB103B		0.0813475			-0.148898		-0.149	0.18	-0.107	0.29
DGCR8	-0.177979	0.664825	0.200283	0.120433	0.376956	0.688226	0.351	0.0049	0.312	0.023
DGKZ	0.114256	0.0434395	0.157628	-0.0441541	0.0384599	0.299906	0.049	0.48	0.064	0.27
DGUOK	0.307917	0.0315947	-0.16982	0.133548	0.198522	0.416603	0.145	0.11	0.176	0.01
DHFR	-0.0153732	0.185242	0.25229	0.322404	0.442647		0.371	3.8e-09	0.254	0.0047
DHODH	-0.190098	0.200149	-0.166834	-0.0843922	-0.14593	0.100645	-0.105	0.13	-0.106	0.066
DKK3	-0.0456912	0.00955744	-0.1553	-0.260636	-0.459937	-0.123032	-0.313	6.9e-05	-0.216	0.0094
DKK4	0.0475264		-0.13172	-0.0727633	-0.0388839	-0.430537	-0.113	0.11	-0.076	0.23
DLL1	-0.00138923	0.48121	0.149355	0.134661	0.307308	0.728355	0.339	0.017	0.3	0.0097
DNAJB6	0.388717	-0.554591	0.02081	0.25167	-0.160662	0.613219	0.179	0.28	0.1	0.52
DNMT1	0.0979465	0.315437	0.501435	0.305662	0.396887	0.653789	0.439	5.8e-10	0.373	9.2e-07
DOCK2	-0.212929	0.112108	-0.098784	-0.537433	-0.55634	-0.642171	-0.507	7.8e-11	-0.378	7.6e-05
DPP4	-0.177498	-0.844136	-0.4549	-0.524491	-0.484478	-0.656683	-0.521	2.4e-24	-0.532	6.8e-08
DPP8	-0.287904	-0.738031	-0.411711	-0.234723	-0.0340312	-0.702676	-0.341	0.02	-0.4	0.00065
DPP9	-0.00763693	-0.429952	0.351231	-0.0595242	-0.136934	-0.0117639	0.014	0.9	-0.046	0.59
DTX1	0.527398	0.808067	0.785633	0.708803	0.592336	0.597974	0.691	3.8e-55	0.683	1.6e-51
DUSP1	0.0762548	-0.0253366	-0.143468	-0.369887	-0.515029	-0.403364	-0.407	3e-09	-0.249	0.022
DUSP22	0.0688687	0.596591	0.0336265	0.256839	-0.15192	0.206877	0.075	0.52	0.161	0.14
E2F2	0.35218	0.0156319	0.709975	0.622872	0.716567	0.839934	0.721	7.4e-59	0.612	1.4e-15
E2F7	0.151839	0.677576	0.6402	0.410664	0.764647	0.789188	0.659	8.8e-15	0.581	9.3e-10
EBAG9	-0.183186	-0.0792741	-0.43649	-0.267801	0.0683774	-0.56403	-0.282	0.038	-0.237	0.011
EBI3		0.16299	-0.112934	-0.399293	-0.338971	-0.252248	-0.334	7e-08	-0.262	0.0016
EFNA1	-0.347726	-0.561355	-0.768026	-0.608271	-0.435218	-0.742316	-0.638	3.3e-18	-0.583	3.3e-17
EFNB2	-0.0295595	-0.547041	-0.148393	-0.4173	-0.21987	-0.167521	-0.297	6.3e-06	-0.263	0.0011
EGF	-0.240619	-0.0467796	-0.62954	-0.173543	-0.298502	-0.634004	-0.424	0.00026	-0.353	0.0001
EGFL7	0.0317302	-0.350507	-0.341441	-0.227818	-0.320857	-0.457584	-0.306	1.4e-06	-0.249	0.00036
EGFR	-0.179524	-0.608548	-0.0945469	0.0324878	-0.431848	-0.51438	-0.25	0.076	-0.294	0.0049
EGR2	-0.312636	0.266507	-0.416665	-0.608959	-0.557787	-0.465399	-0.562	8.8e-32	-0.404	1.3e-05
EIF2AK3	-0.0131288	-0.301124	-0.335369	-0.118626	-0.00398434	0.279996	-0.071	0.46	-0.081	0.24
EIF2AK4	-0.332095	-0.127229	-0.597909	-0.569046	-0.367482	-0.653272	-0.534	1.4e-18	-0.472	3.4e-13
EIF4EBP1	0.143521	-0.149049	-0.305561	0.112544	0.33982	0.658791	0.213	0.21	0.158	0.2
ELANE			0.222465	-0.350151	-0.348892	-0.550672	-0.276	0.027	-0.276	0.027
ENG	-0.14308	-0.0761251	-0.0100353	-0.464442	-0.565488	-0.599864	-0.453	1.6e-06	-0.35	0.00029
ENTPD1	-0.259045	-0.317172	-0.375265	-0.39546	-0.448139	-0.725748	-0.489	3.5e-10	-0.433	1.9e-10
EOMES	-0.0887979	0.285455	-0.199594	-0.223258	-0.288232	-0.625223	-0.327	0.00023	-0.216	0.024
EP300	-0.174782	-0.509652	0.00264585	0.0761556	0.0663288	0.390395	0.098	0.15	-0.031	0.76
EPCAM	0.0675873	-0.408941	0.173771	0.287	0.458729	0.444566	0.368	9.9e-10	0.192	0.086
EPHB2	0.112592	-0.225342	0.162972	0.266285	0.24722	0.13443	0.235	0.00038	0.179	0.0014
EPHX1	0.113121	0.48384	0.195501	0.18643	-0.232658	-0.44539	-0.064	0.67	0.05	0.68
EPOR	0.313134	0.713693	0.661931	0.454046	0.252369	0.140062	0.415	7e-05	0.448	1.2e-07
ERAP2	-0.338654	-0.452246	-0.0140324	-0.250801	-0.41703	-0.508753	-0.316	0.00028	-0.338	1.1e-09
ERBB2	-0.508938	-0.885249	-0.310146	-0.710445	-0.388808	-0.419586	-0.485	3.2e-05	-0.569	2.4e-09
ERO1A	-0.0262651	-0.75209	-0.210821	0.0109581	0.0842547	0.056386	0.01	0.89	-0.149	0.34
ERV3-1	0.0151979	-0.864891	0.308875	-0.0192655	0.370704		0.216	0.11	-0.044	0.88
ERVFRD-1		-0.142258	-0.0572744	-0.122948	0.158448	-0.499771	-0.108	0.4	-0.109	0.32
ERVK-24
ERVW-1		-0.380477	0.0895811		0.0143536	-0.0670673	0.02	0.82	-0.055	0.56
ESR1		0.282611	0.0579526	-0.461242	-0.3935	-0.651076	-0.395	0.00022	-0.281	0.03
ESR2	-0.224667	-0.0470231	-0.387545	0.00788518	0.215692	-0.229133	-0.068	0.62	-0.092	0.35
ETS1	0.0612039	-0.262128	0.299718	-0.246134	-0.444641	-0.391963	-0.209	0.16	-0.167	0.15
ETV5	-0.112091	-0.450751	0.117271	-0.128793	-0.0273157	-0.340812	-0.08	0.25	-0.127	0.056
EXOSC10	-0.05255	0.317246	0.567486	0.14718	0.312264	0.412626	0.344	0.00024	0.27	0.0041
F11R	-0.00802811	-0.459726	0.124995	-0.0331953	0.311189	-0.0512384	0.115	0.26	0.004	0.97
F8	0.16852	0.500878	0.303691	-0.0276	-0.155979	-0.456975	-0.078	0.54	0.053	0.65
FAAH	-0.0323509	0.128576	0.22013	0.242294	0.172366	0.445465	0.238	0.00031	0.174	0.0031
FABP2		-0.354697	-0.414822	-0.0648333	-0.222808	-0.182013	-0.201	0.0054	-0.213	0.00078
FADD	-0.418065	-0.415305	-0.37754	-0.314679	0.0611031	-0.239303	-0.205	0.072	-0.276	0.0015
FAM107A	0.0382476	0.285646	0.0564393	-0.362676	-0.553761	-0.571893	-0.39	0.00054	-0.213	0.11
FAP	-0.142539	0.398693	-0.331193	-0.604698	-0.347562	-0.308045	-0.439	7.2e-07	-0.249	0.051
FAS	-0.339727	-0.118566	-0.309326	-0.57928	-0.544689	-0.761497	-0.58	2.3e-17	-0.497	3e-11
FASLG			-0.194243	-0.477932	-0.440537	-0.714566	-0.483	5.1e-09	-0.483	5.1e-09
FCGR2B			-0.461533	-0.562544	-0.544427	-0.730367	-0.575	2.2e-34	-0.575	2.2e-34
FCRL3		-0.60693	-0.134935	-0.433693	-0.407368	-0.678562	-0.438	2.1e-07	-0.465	2.7e-10
FEZF2	0.0379497	0.178037	0.227831	-0.0185181	0.139646	-0.202876	0.062	0.38	0.064	0.27
FGF2	-0.491435	0.463917	-0.322014	-0.127519	-0.199955	-0.398517	-0.213	0.0013	-0.193	0.11
FGF7	-0.362995	0.673746	-0.635285	-0.644171	-0.494245	-0.515376	-0.592	1.8e-38	-0.334	0.058
FGL2		-0.200845	-0.188125	-0.516514	-0.281528	-0.483442	-0.389	1.2e-06	-0.374	2.5e-07
FGR	0.0442639	0.308764	-0.194933	-0.642161	-0.629255	-0.80718	-0.626	2.6e-15	-0.362	0.0086
FHIT	-0.15885	0.196267	-0.31495	-0.0618317	-0.1468	-0.387577	-0.168	0.013	-0.144	0.014
FKBP10	-0.341716	-0.535378	-0.524326	-0.502538	-0.483838	0.0345815	-0.458	2.7e-10	-0.448	2.9e-17
FKBP11	-0.437012	-0.297125	-0.542701	-0.506185	-0.230557	-0.304233	-0.411	4.9e-07	-0.416	2.4e-15
FKBP1A	0.219261	-0.251464	0.0701466	-0.214264	0.00494222	-0.144459	-0.09	0.19	-0.031	0.71
FKBP1B	0.112532	0.301932	-0.117627	0.277306	0.167371	0.48723	0.21	0.03	0.199	0.0027
FKBP3	0.0765028	0.640149	0.185335	0.327021	0.258193	0.840394	0.417	0.017	0.397	0.0045
FKBP4	0.0622889	-0.394351	-0.22999	0.0133341	0.329375	0.284537	0.106	0.41	0.03	0.77
FKBP5	-0.136197	0.494214	0.196516	-0.4626	-0.588028	-0.379423	-0.345	0.014	-0.167	0.28
FKBP8	0.153505	0.747888	0.413247	0.317448	0.0415656	-0.395677	0.122	0.4	0.234	0.094
FKBPL	0.0617866	0.265593	-0.0476833	0.156846	0.199625	0.726668	0.273	0.088	0.237	0.044
FLT1	-0.146368	0.135223	0.115926	-0.152302	-0.421331	-0.405285	-0.232	0.046	-0.179	0.046
FLT3	-0.359811		-0.156675	-0.294345	-0.318114	-0.518774	-0.316	5e-07	-0.327	1.3e-09
FLT3LG	0.116975	0.553208	0.175914	-0.178855	-0.0856499	-0.442732	-0.128	0.19	0.022	0.85
FMO2	-0.51733		-0.445696	-0.56296	-0.605024	-0.700548	-0.588	1.3e-37	-0.573	6.4e-45
FN1	-0.253285	0.438838	-0.151559	-0.414357	-0.336372	-0.51181	-0.369	8.2e-10	-0.232	0.028
FOLR2	0.150925	0.369914	-0.0420124	-0.493467	-0.51069	-0.178646	-0.385	5.5e-05	-0.141	0.34
FOS	0.0725047	-0.713142	-0.0386625	-0.267408	-0.540147	-0.161849	-0.298	0.012	-0.294	0.022
FOXA1	0.039672	-0.0283245	0.277146	0.391793	0.528995	0.584172	0.465	2e-17	0.328	0.00061
FOXN1	0.0404014	-0.1166	-0.303138	-0.176815	-0.0586141	-0.20561	-0.156	0.022	-0.11	0.057
FOXO1	-0.122374	0.1526	-0.0146976	-0.429942	-0.429769	-0.714467	-0.431	5.6e-05	-0.304	0.0052
FOXO3	-0.321884	-0.467109	-0.00613161	0.00750686	-0.243345	-0.328443	-0.129	0.11	-0.213	0.0042
FOXP3		0.159746	0.134375	-0.273123	-0.228828	-0.281726	-0.195	0.014	-0.149	0.084
FPR3		-0.0406686	-0.182161	-0.615485	-0.441244	-0.438772	-0.468	3.7e-08	-0.409	1.5e-05
FSTL1	-0.443935	0.0557387	-0.241395	-0.235882	-0.397055	-0.415498	-0.323	2.3e-07	-0.333	4.1e-09
FTL	0.256939	-0.147164	-0.204579	-0.47909	-0.295328	-0.535653	-0.393	4.6e-09	-0.234	0.079
FURIN	-0.157776	-0.736798	-0.186578	-0.435501	-0.33773	-0.172843	-0.354	6.2e-09	-0.365	0.0001
FUT2	-0.143281	-0.836189	-0.174808	0.159565	-0.0901487	0.0550999	0.004	0.96	-0.182	0.36
FYN	0.438592	0.764321	0.741871	0.577484	0.217213	0.504329	0.518	5.6e-06	0.549	4.4e-11
G0S2	-0.0938861	-0.329235	-0.304889	-0.632704	-0.593902	-0.777357	-0.619	4.8e-21	-0.485	5.4e-07
GAA	-0.0286843	0.329744	0.252698	-0.146666	0.134554	0.134773	0.063	0.51	0.066	0.37
GABARAPL3		-0.468388			0.292656	-0.32614	0.013	0.97	-0.147	0.59
GABPA	-0.14791	0.135616	-0.0583742	0.0394358	0.157968	-0.453081	-0.04	0.73	-0.038	0.65
GADD45A	-0.00791618	0.655207	0.196574	0.154336	-0.0651047	-0.0922914	0.058	0.4	0.149	0.2
GALNT7	-0.114074	-0.364496	-0.187722	-0.0842892	0.154516	0.0625244	0.001	0.98	-0.062	0.38
GATA3	-0.276672	0.121864	-0.369202	-0.428517	-0.402664	-0.641237	-0.445	2.1e-15	-0.377	8.1e-08
GBP1	-0.428312	0.161666	-0.31226	-0.56937	-0.353285	-0.605928	-0.475	3.1e-11	-0.407	2.2e-07
GC		0.0530434	0.0199165	-0.000801461	-0.145665	-0.237218	-0.076	0.27	-0.066	0.32
GCG	-0.0636846		0.1238	-0.0304631	-0.100201	-0.152919	-0.046	0.51	-0.051	0.4
GDA	-0.254885	-0.780738	0.246018	0.0561719	-0.24129	-0.039289	-0.014	0.9	-0.186	0.25
GDF15	-0.0787947	-0.274467	0.199961	-0.132977	-0.151177	-0.142948	-0.092	0.18	-0.103	0.074
GEM	-0.0666627	0.299303	-0.0774579	-0.264099	-0.344902	-0.310088	-0.28	1.3e-05	-0.165	0.044
GFI1	0.300829	0.639735	0.33398	0.260741	0.000947773	0.193057	0.18	0.024	0.285	0.0014
GHRL	0.0690801	0.0827491	0.252461	0.0911062	0.11221	-0.163852	0.102	0.14	0.093	0.11
GIF	-0.0874764	-0.0649488	-0.457963	0.126418	-0.0799281	-0.120654	-0.12	0.35	-0.102	0.23
GIMAP5			-0.22596	-0.566494	-0.595018		-0.531	1.5e-12	-0.531	1.5e-12
GLA	0.0734707	0.218656	-0.330896	-0.372916	-0.0292555	-0.546689	-0.303	0.006	-0.174	0.11
GLMN	-0.0929839	0.79901	-0.143564	-0.0273711	0.147245	0.411316	0.08	0.41	0.187	0.29
GLS2	0.118334	0.448689	-0.0224411	0.440808	0.262903	0.732781	0.379	0.0044	0.344	0.001
GMDS	-0.0931866	0.846019	-0.155141	-0.0846051	-0.0283959	0.307069	-0.034	0.62	0.136	0.53
GMPS	-0.182394	-0.127998	0.164604	0.0859036	0.426046	0.65298	0.337	0.0077	0.183	0.17
GNRH1	-0.264015	0.274867	0.265978	0.186085	0.186274	0.133693	0.194	0.0041	0.11	0.26
GOT1	-0.0183026	-0.0799959	0.369045	0.390997	0.434404	0.293509	0.399	1.3e-11	0.262	0.0037
GPBAR1	0.0224391	0.176208	0.501468	-0.0214103	0.0282276	-0.396032	0.047	0.76	0.062	0.55
GPNMB	-0.223551	0.192904	-0.305454	-0.62126	-0.650008	-0.51064	-0.595	1.2e-27	-0.406	7.7e-05
GPR15			-0.269051	-0.391151	-0.0632121	-0.398294	-0.269	0.0034	-0.269	0.0034
GPR68	0.084391	0.371629	0.0344577	-0.370271	-0.224677	-0.699992	-0.336	0.01	-0.158	0.26
GRIP1	0.472861	0.700789	0.568009	0.563979	0.358509	0.493499	0.501	2.7e-21	0.521	2.8e-29
GRN	-0.365652	-0.441796	-0.0343373	-0.405455	-0.241707	-0.542189	-0.321	0.00024	-0.345	5.6e-10
GZMB	0.0535682	-0.291869	-0.249268	-0.485276	-0.396465	-0.683515	-0.469	1.3e-10	-0.351	0.00077
HAL		0.179127	-0.0325588	-0.0559853	-0.155553	-0.751415	-0.259	0.16	-0.186	0.27
HAVCR1	0.023676	0.0255864	-0.0342956	0.0233538	-0.091662		-0.034	0.64	-0.016	0.8
HAVCR2		-0.490073	-0.438251	-0.664199	-0.442974	-0.776507	-0.598	3e-14	-0.588	3e-17
HCST	0.014353	0.247557	-0.294995	-0.566717	-0.284239	-0.446924	-0.418	1.1e-06	-0.244	0.044
HDAC1	-0.103741	-0.466844	0.21639	0.0149547	0.550602	0.495101	0.32	0.034	0.125	0.43
HDAC10	-0.111187	0.230902	0.172686	0.126261	-0.0462898	-0.156712	0.044	0.53	0.02	0.73
HDAC11	0.0413068	-0.0986086	-0.319752	-0.0901114	0.0838485	-0.604527	-0.216	0.14	-0.151	0.15
HDAC4	0.105051	-0.328139	0.202492	0.389005	0.249674	0.750253	0.412	0.00094	0.258	0.042
HDAC7	-0.428911	-0.210024	-0.238342	-0.459771	-0.488736	-0.520411	-0.456	1.6e-16	-0.439	1.4e-20
HES1	-0.302336	-0.565853	0.0725671	-0.441621	0.0010379	-0.0134595	-0.122	0.41	-0.232	0.026
HGF	0.066023	0.159488	-0.18031	-0.118083	-0.353465	-0.546483	-0.288	0.0014	-0.175	0.074
HGS	0.0157416	0.0760973	0.42196	0.145828	0.0446099	0.611904	0.288	0.022	0.212	0.026
HHLA2		-0.739355	-0.17772	-0.194198	-0.285047	-0.382854	-0.247	0.00017	-0.364	0.0022
HIF1A	-0.330132	0.234888	0.171822	-0.0788011	-0.096299	-0.345686	-0.078	0.3	-0.102	0.23
HINT1	-0.0679769	0.446801	-0.0102356	0.200735	0.114168	0.34507	0.156	0.022	0.142	0.049
HLA-A	-0.0352803	-0.0580091	0.0877422	-0.364948	-0.291484	-0.245988	-0.253	0.0031	-0.189	0.012
HLA-B	-0.1931	-0.0928126	-0.116335	-0.469161	-0.380806	-0.41834	-0.398	1.1e-11	-0.328	1.5e-07
HLA-DMA	-0.4145	-0.317184	-0.337365	-0.659529	-0.494948	-0.47681	-0.541	5.5e-15	-0.5	5e-17
HLA-DRA	-0.283371	-0.240122	-0.317414	-0.621693	-0.514487	-0.514729	-0.549	9.2e-27	-0.458	1.2e-11
HLA-DRB1	-0.0877588	0.191611	-0.327362	-0.218188	-0.447215	-0.443282	-0.357	4.1e-09	-0.249	0.0036
HLA-E	-0.505804	-0.546329	-0.336014	-0.652179	-0.53145	-0.648923	-0.581	3.8e-25	-0.572	2.4e-47
HLA-F	-0.163618	-0.0692773	-0.152693	-0.49341	-0.340382	-0.644427	-0.429	3.2e-07	-0.345	3e-05
HLA-G	0.00250119	-0.316645	-0.173379	-0.277662	-0.0802315	-0.652381	-0.294	0.016	-0.242	0.013
HMGB1	-0.173145	-0.23377	-0.363649	-0.0801371	0.115077	0.233591	-0.036	0.75	-0.084	0.29
HMGCR	0.0759799	-0.558211	-0.0313033	0.135447	0.154138	0.502783	0.178	0.04	0.049	0.68
HMOX1	-0.308789	0.00901947	-0.377692	-0.665249	-0.379601	-0.244637	-0.461	1.2e-05	-0.378	0.00011
HMX1	-0.291417	0.222263	-0.341659	0.0727941	-0.0550523	-0.0299987	-0.065	0.45	-0.091	0.28
HOXA1	-0.542528	-0.0213839	-0.425548	-0.318424	-0.221443	-0.106864	-0.287	7e-06	-0.329	1.6e-05
HOXA10	0.141199	0.137754	0.341488	0.267199	0.290852	0.426619	0.303	1.9e-06	0.26	1.8e-06
HOXA9	0.129063	0.393694	0.130276	0.0922404	0.0420884		0.077	0.29	0.118	0.046
HP		0.175106	-0.26166	-0.251158	-0.179932	-0.424244	-0.246	0.00018	-0.213	0.0014
HPGD	-0.113998	-0.789894	-0.276194	-0.18506	-0.451536	-0.415857	-0.335	4.5e-06	-0.379	0.0013
HPGDS			-0.363264	-0.512799	-0.355642	-0.560437	-0.451	5.3e-16	-0.451	5.3e-16
HPSE	0.0375999	0.308801	0.41091	0.420469	0.564153	0.45396	0.49	3.1e-20	0.375	1.5e-05
HRH4		-0.597383	-0.0356887	0.0389638	-0.101038	-0.0514917	-0.033	0.63	-0.151	0.2
HSP90AA1	0.0319803	-0.495191	0.25712	0.329571	0.343398	0.509446	0.347	1.7e-08	0.173	0.15
HSP90AB1	-0.189435	-0.614578	0.153144	-0.040748	0.0134936	-0.20847	-0.008	0.91	-0.146	0.16
HSP90B1	-0.241984	0.576771	0.136933	-0.107769	-0.0102026	0.0392177	-0.024	0.73	0.05	0.67
HSPD1	-0.183515	-0.615743	-0.432245	-0.0505201	0.380864		-0.022	0.92	-0.169	0.34
HSPE1	-0.210864	-0.413793	-0.276396	-0.116034	0.214764		-0.039	0.78	-0.133	0.22
HSPH1	-0.10616	-0.436553	0.230063	0.0260622	0.218516	-0.163239	0.115	0.12	-0.011	0.9
HTR1A	0.0670782	0.149548	0.246536	0.239604	-0.0314963	-0.353076	0.055	0.65	0.075	0.34
HTR1B	0.0351438	-0.269828	-0.0824697	-0.0899043	-0.239607	0.0526881	-0.139	0.042	-0.109	0.058
HTR2A		0.154205	-0.250136	-0.421988	-0.206227	-0.221909	-0.313	5.8e-07	-0.247	0.0036
HYOU1	-0.00993251	0.0921237	0.317607	0.11741	0.234899	0.621466	0.305	0.0035	0.225	0.012
ICA1	0.34374	0.230643	0.72017	0.347467	0.343441	0.711022	0.528	1e-06	0.467	5.6e-08
ICAM1	-0.337492	-0.278556	-0.363643	-0.603668	-0.656267	-0.727888	-0.625	5.7e-37	-0.541	6.9e-16
ICAM5	-0.00814391	0.00388493	-0.263647	-0.302399	-0.533045	-0.382837	-0.403	2.4e-08	-0.27	0.0062
ICOS			-0.202647	-0.513922	-0.491338	-0.701819	-0.508	2.6e-12	-0.508	2.6e-12
ICOSLG	-0.00245692	-0.338609	0.0783255	-0.0984925	-0.295762		-0.144	0.15	-0.135	0.069
ID1	0.0517776	0.0853106	0.0776263	0.059459	-0.0718694	0.0378779	0.01	0.89	0.024	0.68
IDO1	-0.350775	0.0429427	-0.281697	-0.518727	-0.380273	-0.68602	-0.48	8e-11	-0.414	1.7e-08
IDO2		-0.542921		-0.503322	-0.11844	-0.458703	-0.355	0.011	-0.394	0.00037
IDUA	-0.0300872	0.384541	0.00779242	-0.232133	-0.0278921	-0.631508	-0.224	0.097	-0.107	0.36
IFI16	-0.506064	0.336324	-0.501999	-0.610309	-0.377351	-0.792592	-0.579	6.5e-11	-0.46	7.6e-06
IFI30	-0.123116	0.161835	-0.24275	-0.523336	-0.280318	-0.726635	-0.46	1.2e-05	-0.326	0.0034
IFIH1	-0.272439	-0.0128245	-0.634259	-0.513717	-0.229607	-0.824274	-0.555	8.3e-06	-0.447	7.5e-05
IFNA1			-0.262847	0.152234	0.0792713	0.278778	0.065	0.49	0.065	0.49
IFNA2				-0.0507234	0.0350649	-0.43859	-0.104	0.37	-0.104	0.37
IFNAR1	-0.046102	-0.208069	-0.192177	-0.050327	0.0148796	-0.141962	-0.054	0.44	-0.063	0.28
IFNB1			0.0905167	0.200836	-0.111651	-0.292388	0.002	0.98	0.002	0.98
IFNG			-0.173411	-0.429874	-0.186601	-0.580865	-0.345	0.00015	-0.345	0.00015
IGF1	-0.367151	0.253138	-0.179232	-0.420849	-0.541273	-0.346645	-0.437	7.1e-11	-0.33	0.00016
IGF2	0.075058	0.321461	0.245419	0.138586	-0.0884823		0.074	0.44	0.092	0.16
IGFBP1	-0.0654865		0.307746	0.134259	-0.305125	-0.191102	-0.014	0.93	-0.027	0.81
IGSF21	0.109861	0.24907	0.0738396	0.132737	0.184915	0.354939	0.168	0.013	0.16	0.005
IKBKB	-0.318705	-0.364249	-0.316331	-0.482252	-0.249929	-0.305206	-0.372	2.6e-09	-0.362	9.8e-13
IL10	-0.339128	-0.687483	-0.507124	-0.651821	-0.353115	-0.708996	-0.56	1.2e-11	-0.541	1e-14
IL10RA	0.152616	0.545962	-0.183363	-0.557284	-0.588474	-0.442793	-0.514	3.4e-14	-0.189	0.28
IL12B	0.0244023	0.390403	-0.346087	-0.394647	-0.202267	-0.229242	-0.311	8.2e-07	-0.146	0.17
IL12RB2	0.0570212	0.143998	-0.304137	-0.128332	0.261949	-0.528781	-0.155	0.36	-0.073	0.53
IL13			-0.03833	-0.23098	-0.017939	-0.390154	-0.149	0.053	-0.149	0.053
IL15	-0.188039	-0.585851	-0.258989	-0.439816	-0.392022	-0.733459	-0.472	1.8e-07	-0.438	4.7e-08
IL16	-0.109231	-0.551802	-0.216629	-0.457036	-0.676033	-0.730651	-0.557	1.3e-09	-0.473	1.9e-06
IL17A	0.0519218	0.209623	0.206542	0.145082	-0.0731517	0.255016	0.086	0.24	0.084	0.14
IL18	-0.605863	-0.754176	-0.409407	-0.690251	-0.442174	-0.620171	-0.56	1.3e-12	-0.607	1e-31
IL18BP	0.0632762	-0.221705	0.104697	-0.408115	0.160687	-0.403501	-0.135	0.44	-0.109	0.37
IL19	-0.319119		-0.0350703	-0.488222	-0.118506	-0.490566	-0.294	0.017	-0.304	0.00077
IL1A		-0.0389318	-0.454723	-0.236979	0.310197	-0.404127	-0.181	0.35	-0.156	0.34
IL1B		-0.119503	-0.383208	-0.538651	0.247279	-0.556423	-0.302	0.16	-0.271	0.14
IL1RN	-0.431473	-0.839811	-0.524122	-0.512583	-0.274736	-0.763684	-0.52	2.7e-07	-0.564	1.3e-09
IL2			-0.385501	-0.397831	-0.0550681	-0.190095	-0.263	0.0073	-0.263	0.0073
IL20			-0.12084	-0.123894	-0.0111969	-0.341648	-0.104	0.13	-0.104	0.13
IL21			-0.337793	-0.347789	-0.0941084	-0.287729	-0.257	0.00016	-0.257	0.00016
IL22			-0.259285	-0.084237	-0.147539	-0.277127	-0.152	0.026	-0.152	0.026
IL23A	-0.00117415	0.399041	-0.0585786	0.0545263	0.191458	0.105821	0.098	0.15	0.101	0.078
IL23R	0.0268195		0.0729854	-0.239852	-0.386085	-0.453962	-0.272	0.0034	-0.202	0.039
IL27		0.178171	-0.0334741	-0.374461	-0.158148	-0.0898483	-0.219	0.007	-0.158	0.089
IL27RA	-0.415181	0.127015	-0.280188	-0.648771	-0.42381	-0.832293	-0.578	5.1e-08	-0.471	5e-06
IL2RA		0.12775	-0.152594	-0.528067	-0.34766	-0.389052	-0.4	1.4e-07	-0.317	0.0014
IL32	-0.488482	-0.826488	-0.383172	-0.453206	-0.476792	-0.842131	-0.554	2.1e-06	-0.594	5e-12
IL33	-0.0768	0.704014	-0.180074	-0.596486	-0.583295	-0.491744	-0.531	7.2e-15	-0.206	0.32
IL34	0.0250692	0.25011	0.25617	-0.252199	-0.313309	-0.278042	-0.168	0.15	-0.08	0.43
IL37	0.0410695	0.646598	-0.0857151	-0.175253	0.233723	-0.336413	-0.064	0.63	0.07	0.6
IL4			-0.0578848	-0.0036158	-0.077683	0.112299	-0.03	0.67	-0.03	0.67
IL4I1		0.431748	0.168639	-0.493707	-0.22881	-0.390867	-0.258	0.055	-0.123	0.45
IL4R	-0.385938	-0.798342	-0.268739	-0.533787	-0.712827	-0.778215	-0.617	5.6e-14	-0.609	4.6e-17
IL5		0.067824	0.290977	-0.0185476	-0.210795	-0.0999268	-0.027	0.8	-0.02	0.82
IL6	-0.0571566	0.216366	-0.217149	-0.453121	-0.566366	-0.422042	-0.475	8.7e-15	-0.286	0.0095
IL7	-0.398105	0.489008	-0.273135	-0.526495	-0.275617	-0.772075	-0.479	4.1e-05	-0.319	0.018
IL7R	-0.262622	-0.358143	-0.461372	-0.598722	-0.690582	-0.796656	-0.663	4.3e-34	-0.562	3.1e-13
IL9			0.21513	0.016383	-0.0361196	0.0390413	0.028	0.69	0.028	0.69
ILK	-0.153229	0.514764	-0.0678453	-0.387247	-0.292751	-0.240734	-0.305	1.3e-06	-0.123	0.3
IMPDH1	-0.131362	-0.364205	-0.142643	-0.0872438	-0.103758	0.028931	-0.092	0.19	-0.123	0.033
IMPDH2	-0.0768623	-0.601454	-0.439345	-0.190158	0.0420963	-0.158368	-0.174	0.098	-0.227	0.021
INHBB	0.0759495	0.328026	0.216428	0.27766	0.0252617	0.423108	0.206	0.012	0.184	0.0021
INS			0.181591	0.164597	-0.0685329	0.278745	0.095	0.2	0.095	0.2
IRAK1	0.054557	-0.389444	0.250206	0.000172329	0.176711	0.298365	0.134	0.05	0.07	0.37
IRF2	-0.00639964	-0.335669	-0.28631	-0.421039	-0.00384509	-0.044784	-0.209	0.087	-0.186	0.045
IRF3	0.0844996	0.596865	0.143446	-0.366578	-0.0918745	-0.0598599	-0.13	0.26	0.043	0.76
IRF4		0.523449	-0.0116717	-0.44224	-0.456337	-0.302197	-0.367	1e-05	-0.156	0.36
IRF8	0.0965698	-0.4065	-0.436037	-0.577165	-0.502391	-0.617925	-0.541	1e-27	-0.409	0.00016
IRX2	0.232524	0.471717	-0.168625	0.124509	-0.123609	-0.122249	-0.036	0.63	0.078	0.41
IRX3	0.0215033	0.590235	0.351399	0.035592	0.00692016	-0.143036	0.069	0.41	0.146	0.14
ITCH	-0.28943	-0.382545	-0.552132	-0.261736	0.0869763	0.137167	-0.169	0.28	-0.224	0.032
ITGA2	-0.37801	-0.665003	-0.188833	-0.349559	-0.410332	-0.382011	-0.36	3.4e-09	-0.406	2e-14
ITGA4	-0.199137	0.658727	-0.145641	-0.463475	-0.456788	-0.631768	-0.453	5.6e-11	-0.211	0.22
ITGAE	0.0499473	0.278039	-0.298172	-0.394361	-0.106014	0.383419	-0.137	0.34	-0.049	0.68
ITGAL	0.0383251	-0.796655	-0.0657104	-0.546691	-0.467119	-0.625066	-0.468	3.1e-08	-0.428	0.00044
ITGAM		0.293634	-0.409856	-0.602186	-0.534528	-0.675774	-0.571	1.2e-33	-0.448	3.3e-05
ITGB2	-0.38231		-0.267075	-0.551597	-0.658372	-0.40043	-0.54	2.6e-13	-0.501	8.6e-13
ITGB3	-0.0364683	0.172063		-0.156655	-0.158809	-0.021709	-0.145	0.05	-0.095	0.12
ITIH4		0.383449	0.0507658	-0.171343	-0.0416537	-0.448033	-0.135	0.11	-0.059	0.59
ITK	-0.0105832	-0.275427	-0.0142446	-0.542556	-0.622076	-0.498547	-0.476	1.4e-06	-0.35	0.0023
ITPR1	-0.143055	0.0954293	-0.418915	-0.443246	-0.652848	-0.783634	-0.593	2.6e-13	-0.435	6.5e-05
JAG2	0.272734	0.254066	0.323553	0.375104	0.220774	0.609128	0.364	1.6e-06	0.333	1.3e-10
JAK1	-0.385285	0.794324	0.0795888	-0.484408	-0.237578	-0.772787	-0.381	0.013	-0.17	0.5
JAK2	-0.414367	-0.383339	-0.297755	-0.461885	-0.292588	-0.838936	-0.488	0.00079	-0.465	1.1e-05
JAK3	-0.0842367	-0.718069	-0.207153	-0.62452	-0.541264	-0.488943	-0.529	2.8e-14	-0.464	9.2e-07
JAKMIP1	0.406997	0.561289	0.604621	0.437554	0.322692	0.0708253	0.41	5.3e-07	0.429	2.6e-15
JUN	0.254826	0.174399	-0.050258	0.129537	-0.334716	-0.0485857	-0.085	0.52	0.016	0.89
KCNE4	-0.199951	-0.24856	-0.267879	-0.413608	-0.382447	0.0366973	-0.35	1.1e-07	-0.319	1e-09
KCNK18			0.111534	0.157699	-0.118851		0.039	0.68	0.039	0.68
KCNN4	-0.168753	-0.213303	0.325007	-0.200996	0.222634	0.269577	0.131	0.34	0.029	0.79
KDR	0.0278991		-0.262166	-0.448705	-0.372579	-0.479217	-0.404	5.5e-12	-0.305	0.0013
KITLG	0.206267	0.160851	0.355107	0.275567	0.28463	-0.316966	0.203	0.059	0.214	0.0023
KLF10	0.203329	0.424799	0.368315	0.266938	0.161127	-0.162822	0.207	0.0085	0.227	4.1e-05
KLF2	-0.0310369	-0.789007	-0.283953	-0.459	-0.488549	-0.476947	-0.455	2.5e-16	-0.432	6e-05
KLF4	-0.309498	-0.770146	-0.41689	-0.512747	-0.438492	-0.40888	-0.467	1.8e-17	-0.491	4.6e-12
KLRC1		-0.515057	-0.157118	-0.284924	-0.344192		-0.295	1e-05	-0.323	2.1e-07
KLRG1	0.0677597	0.121614	-0.152057	-0.386201	-0.294539	-0.642559	-0.378	9.3e-06	-0.238	0.028
KLRK1	0.0508734	-0.393745	-0.404251	-0.562756	-0.258541		-0.42	6.3e-05	-0.314	0.0093
KRAS	-0.441289	-0.165756	-0.130255	-0.185362	0.081081	-0.341794	-0.108	0.22	-0.196	0.038
L1CAM	0.626009	0.554964	0.621522	0.635636	0.560187	0.613769	0.607	1e-42	0.609	6.5e-61
LAG3	0.0141607	0.45555	0.0821284	-0.311502	0.122468	-0.0382103	-0.05	0.7	0.036	0.74
LAIR1		0.170524	-0.341638	-0.634225	-0.517088	-0.70579	-0.579	9.2e-23	-0.479	1.3e-06
LAIR2	-0.0238578		-0.213741	-0.278267	0.0269007	-0.326904	-0.174	0.05	-0.137	0.06
LAT	0.105152	0.289226	0.0798477	-0.193277	-0.00582667	0.402302	0.026	0.82	0.064	0.44
LAX1		-0.516482	-0.07031	-0.42503	-0.626871	-0.469851	-0.44	2.6e-05	-0.459	9.6e-08
LBP			-0.0370113	-0.100212	-0.231432	-0.356041	-0.17	0.012	-0.17	0.012
LCK	0.228158	-0.586361	0.14881	-0.413344	-0.0761547	0.0708077	-0.106	0.45	-0.116	0.4
LCN2	-0.402828	-0.918901	-0.129869	-0.303541	-0.374018	-0.782676	-0.417	0.0024	-0.502	0.00037
LCP1	0.00344253	0.193581	-0.430389	-0.53981	-0.495266	-0.744815	-0.558	9.6e-21	-0.372	0.0015
LDHC	-0.102137	-0.110502	-0.198364	-0.140343	0.000440663	0.112784	-0.075	0.28	-0.084	0.15
LECT1
LEP		-0.0560564	-0.427128	-0.163259	-0.143538	-0.0265969	-0.195	0.0037	-0.185	0.004
LGALS1	-0.394242	-0.472446	-0.182876	-0.413518	-0.403201	-0.655085	-0.429	5.1e-09	-0.424	9.8e-19
LGALS13			0.252063	0.0104183	-0.204013	-0.0338944	-0.02	0.83	-0.02	0.83
LGALS14	0.129627	-0.169834	-0.195825	0.0573091	0.00745826	-0.00398414	-0.004	0.96	0.017	0.77
LGALS3	-0.670834	-0.957433	-0.580529	-0.70123	-0.572537	-0.8837	-0.7	2.4e-19	-0.742	2.4e-23
LGALS3BP	0.0718943	-0.078364	-0.0199183	-0.219029	-0.0811368	-0.19255	-0.14	0.041	-0.088	0.13
LGALS7	0.00160344	0.225577	-0.198542	-0.0711936			-0.106	0.26	-0.036	0.61
LGALS8	-0.166896	0.151908	0.0247663	0.0579173	-0.0520373	-0.273976	-0.02	0.77	-0.045	0.44
LGALS9	-0.464614	-0.597292	-0.265287	-0.54843	-0.452679	-0.7862	-0.541	6.8e-09	-0.538	7.3e-17
LIF	-0.227409	-0.491826	-0.18299	-0.44702	-0.563393	-0.621151	-0.488	3.8e-12	-0.438	9.8e-11
LILRA3			-0.179165	-0.369649	0.0938975		-0.153	0.34	-0.153	0.34
LILRB1	-0.0248566		-0.301464	-0.579198	-0.495217	-0.613809	-0.53	5.2e-26	-0.412	8.4e-05
LILRB2			-0.207907	-0.630884	-0.385663	-0.609587	-0.486	1.5e-07	-0.486	1.5e-07
LILRB4		-0.322202	-0.200818	-0.560034	-0.479231	-0.26987	-0.459	9.7e-11	-0.456	1.6e-13
LIPA	-0.129539	-0.490329	-0.254042	-0.561798	-0.336634	-0.453206	-0.432	1e-08	-0.375	1.6e-06
LNPEP	-0.121436	-0.20038	-0.0520323	0.136729	-0.0125606	-0.679006	-0.151	0.42	-0.151	0.23
LPAR5	-0.325193	-0.860963	-0.560913	-0.532572	-0.466673	-0.663765	-0.534	2e-26	-0.574	2e-10
LRRC3B	0.0384303	0.257347	0.107906	-0.205994	-0.124162	-0.137616	-0.128	0.062	-0.057	0.38
LTB	0.0487195	-0.301501	-0.362011	-0.517685	-0.295656	-0.569164	-0.436	1.8e-11	-0.331	0.00079
LTB4R	0.189183	0.562583	0.385108	0.264259	0.234616	0.504685	0.302	1.9e-06	0.312	3.1e-08
LTF	0.0517463	0.547593	-0.236294	-0.23669	-0.478549	-0.527021	-0.374	1.1e-06	-0.152	0.3
LY6E	0.170062	-0.331746	-0.604353	-0.318861	-0.30268	-0.700642	-0.472	1.9e-06	-0.347	0.0061
LY75	-0.320175	-0.775394	-0.453116	-0.549331	-0.457467	-0.779329	-0.569	6.5e-14	-0.564	4.9e-14
LYN	-0.560095	-0.784151	-0.529089	-0.660532	-0.526013	-0.788385	-0.636	1.7e-27	-0.646	4.1e-43
MAF	0.0553557	0.392429	0.139241	-0.334046	-0.361652	-0.250701	-0.245	0.013	-0.085	0.47
MAF1	0.154448	0.405064	0.120776	0.0851955	0.210288	0.239962	0.154	0.024	0.175	0.0021
MAFK	0.0350793	-0.374025	0.223355	-0.0800467	-0.270647	-0.472038	-0.152	0.21	-0.143	0.12
MAGEA3	0.126459	-0.675895	-0.426604	0.0623661	0.000226431		-0.102	0.45	-0.176	0.25
MALT1	-0.113038	-0.388049	0.117596	0.0198294	-0.156521	-0.603864	-0.157	0.27	-0.177	0.07
MAP2K1	0.11223	-0.822905	0.264645	-0.0945844	0.0998691	0.122591	0.058	0.45	-0.065	0.76
MAP3K1	-0.200487	-0.540435	-0.394892	-0.310776	-0.0785737	-0.765224	-0.389	0.013	-0.379	0.00075
MAP4	-0.0985238	-0.747522	0.0513956	-0.32069	-0.478141	-0.217192	-0.293	0.005	-0.328	0.0039
MAPK11	0.289616	0.712516	0.483471	0.440005	0.239587	0.330487	0.376	3.1e-10	0.419	1.4e-08
MAPK14	-0.0300505	-0.43026	-0.0931469	-0.425198	0.129604	-0.313354	-0.173	0.28	-0.182	0.1
MAPK3	0.141747	-0.261048	0.349474	0.0814456	0.0161401	0.290311	0.13	0.083	0.104	0.12
MAPK9	-0.12343	-0.173434	0.088518	0.260923	0.337865	-0.100112	0.234	0.0018	0.09	0.35
MARCH7
MBD1	0.368831	0.403657	0.553079	0.273511	0.2362	0.512346	0.365	5e-06	0.357	2e-12
MBL2			0.113083	-0.144893	-0.181778	-0.381528	-0.149	0.039	-0.149	0.039
MBP	0.0936834	-0.534038	-0.115838	0.0429345	-0.233787	0.0271027	-0.091	0.23	-0.115	0.22
MC5R	0.0824324	0.0618229	0.0582343	0.0371757	-0.196375	0.129766	-0.042	0.57	-0.01	0.87
MCL1	-0.0976339	0.133808	0.0927726	-0.310605	-0.429978	-0.692979	-0.363	0.004	-0.256	0.023
MCM7	0.208798	0.00481219	0.383314	0.426582	0.624796	0.824971	0.586	2.2e-09	0.455	2.3e-05
MECP2	0.225008	-0.280232	0.360933	0.341672	0.256424	0.577145	0.35	1.1e-08	0.276	0.00067
MERTK	-0.355413	0.329087	-0.211468	-0.224609	-0.378323	-0.520476	-0.323	2.1e-07	-0.263	0.0023
MFGE8	-0.424111	-0.602968	-0.467155	-0.422024	-0.244395	-0.379954	-0.369	8.8e-10	-0.407	6.6e-17
MICB	-0.181617	-0.247342	-0.325617	-0.202738	-0.121459	0.121439	-0.167	0.013	-0.175	0.0019
MIF	0.187815	0.212724	-0.230597	0.329225	0.101104	0.779723	0.262	0.19	0.246	0.082
MITF	-0.335363	-0.656004	-0.587956	-0.469938	-0.451384	-0.753593	-0.556	2.3e-15	-0.533	4.7e-18
MMP1	-0.110844		-0.216609	-0.456892	-0.372774	-0.492248	-0.405	4e-12	-0.337	2.3e-06
MMP12				-0.136561	-0.0608884	0.575335	0.108	0.58	0.108	0.58
MMP2	-0.0645306	-0.239596	-0.238135	-0.586775	-0.711288	-0.801819	-0.638	4e-16	-0.477	1.3e-05
MMP23B	-0.241734	-0.0863618	-0.0782142	-0.403518	-0.0716337		-0.206	0.1	-0.214	0.0047
MMP9	0.00667787	0.461678	-0.109115	-0.376843	-0.19816	0.25034	-0.171	0.12	-0.029	0.81
MRC1			-0.181476	-0.594644	-0.36007	-0.662085	-0.476	3.9e-07	-0.476	3.9e-07
MS4A1		0.22089	0.0725986	-0.447448	-0.502509	-0.296037	-0.348	0.0011	-0.245	0.05
MSR1	-0.197736	-0.0369652	-0.453827	-0.628987	-0.472147	-0.652838	-0.569	4.3e-33	-0.447	1.3e-07
MST1	0.0437749	-0.419077	-0.0119602	-0.227016	-0.0623498	-0.365513	-0.154	0.023	-0.141	0.044
MT-ATP6	0.0636394	0.533185			0.000731133		0.001	0.99	0.175	0.23
MTOR	-0.0240918	-0.196167	0.402321	0.221952	0.371617	0.594102	0.369	2.6e-07	0.247	0.013
MUC1	0.036803	-0.849436	0.0521799	-0.172513	-0.384899	-0.224509	-0.219	0.016	-0.271	0.12
MUC16	-0.403739	-0.471996	-0.259126	-0.284487	-0.424103	-0.603479	-0.387	8.3e-09	-0.396	9.2e-16
MUC21			-0.335765	-0.100568	-0.462457		-0.303	0.014	-0.303	0.014
MUC6	0.0761402	0.113698	0.0630484	0.138435	0.0326548	0.0775914	0.083	0.23	0.083	0.15
MUTYH	0.146353	0.39375	0.418585	0.300718	0.534299	0.47611	0.441	2e-13	0.376	3.3e-08
MYB	-0.287385	-0.554581	-0.475834	-0.4066	0.100275	0.00986196	-0.208	0.18	-0.278	0.0093
MYC	-0.359662	-0.610846	-0.778472	-0.628045	-0.564934	-0.552831	-0.648	1.8e-34	-0.596	6.6e-24
MYD88	-0.300567	-0.537542	-0.632901	-0.697823	-0.147335	-0.772509	-0.57	5.5e-06	-0.521	2.9e-07
MZB1	0.0425431	-0.772122	-0.0846047	-0.424173		0.0261472	-0.218	0.15	-0.267	0.12
NAGA	-0.246854	0.282745	-0.307628	-0.224582	0.0693502	-0.429308	-0.19	0.078	-0.15	0.094
NAMPT	0.00808126	-0.592549	-0.390513	-0.310148	-0.5604	-0.705041	-0.496	1.1e-08	-0.425	4e-05
NANOG		-0.284468	0.193779	0.0808696	-0.234455		-0.009	0.94	-0.057	0.61
NANOS2			0.0883722	0.148649	-0.104714	-0.0239673	0.03	0.67	0.03	0.67
NAPA	0.408205	0.725077	0.621881	0.229737	0.270831	0.0565609	0.327	0.0031	0.412	8.8e-06
NCAM1	0.599429	0.710748		0.649236	0.70478	0.863061	0.739	4e-32	0.71	2e-49
NCF1		-0.361067	-0.311857	-0.544053	-0.362371		-0.441	1.8e-09	-0.446	3.3e-15
NCL	-0.348438	-0.734916	0.0449245	0.11146	0.0373214	0.649989	0.211	0.14	-0.046	0.81
NCOA1	0.104777	0.197532	0.305105	0.15272	0.033392	0.148572	0.133	0.052	0.131	0.023
NCOA3	-0.41863	-0.788162	-0.533031	-0.399229	-0.42495	-0.689303	-0.488	6.5e-15	-0.539	7.2e-14
NCOR1	-0.11404	-0.568052	0.0447879	-0.118827	-0.139544	0.126047	-0.084	0.22	-0.149	0.065
NCR3	0.0253619		-0.198701	-0.406077	-0.0957571	-0.643082	-0.337	0.0044	-0.262	0.025
NDFIP1	-0.0560308	0.594561	0.112446	0.119249	0.0861794	-0.0360429	0.093	0.18	0.14	0.13
NDRG2	-0.457638	-0.396882	-0.806641	-0.29896	-0.498617	-0.78443	-0.603	2.7e-07	-0.556	1.3e-09
NEDD4	-0.15306	-0.453957	0.0576294	0.167411	-0.171101	-0.377064	-0.058	0.62	-0.129	0.17
NFATC1	-0.201273	0.510956	-0.320941	-0.291214	-0.423683	-0.429719	-0.365	1.9e-09	-0.204	0.084
NFATC2	0.00911087	-0.176647	0.388353	0.146586	-0.169868	0.376841	0.157	0.24	0.085	0.37
NFATC4	-0.0269455	0.233979	-0.00515495	-0.129283	-0.102024	0.207387	-0.072	0.3	-0.041	0.48
NFIA	-0.0454613	-0.0019156	-0.0594567	-0.19186	-0.36916	-0.619506	-0.319	0.002	-0.236	0.0094
NFKB1	-0.160255	-0.534142	-0.274346	-0.459822	-0.207178	-0.787433	-0.445	0.0012	-0.41	0.00016
NFKB2	-0.567369	-0.804668	-0.199497	-0.527235	-0.272434	-0.7369	-0.454	5.5e-05	-0.54	5e-10
NFKBIA	-0.146023	-0.356307	-0.348261	-0.436936	-0.379382	-0.777701	-0.497	1.6e-06	-0.419	1.1e-05
NFKBIL1	0.252252	0.0928581	0.0618451	-0.0716342	0.135226	0.483515	0.125	0.24	0.144	0.057
NFRKB	0.0397245	0.515249	0.366525	0.118198	0.416064	0.591089	0.358	0.00028	0.323	0.00031
NGF	0.116525	0.435823	0.114851	0.115443	0.132557	0.0512678	0.117	0.092	0.145	0.011
NLRC3	0.0574064	0.347117		-0.536285	-0.346613	-0.633125	-0.491	3.1e-10	-0.248	0.1
NLRP1	0.402672	0.719119	0.594027	-0.0511699	-0.231616	-0.549591	-0.052	0.81	0.155	0.41
NLRP12		-0.501472	-0.251671	-0.503793	-0.275007	-0.750103	-0.461	3.7e-05	-0.47	5.8e-07
NLRP3			-0.152924	-0.382182	-0.515447	-0.719422	-0.471	7.1e-07	-0.471	7.1e-07
NMUR1		0.0494258	0.100983	0.0453857	-0.257587	-0.402068	-0.12	0.28	-0.099	0.31
NOD1	-0.0672127	-0.379015	0.287875	-0.0370216	-0.216159	-0.576229	-0.139	0.35	-0.157	0.13
NOD2	0.0209094	-0.28637	-0.464234	-0.672963	-0.420244	-0.791211	-0.603	8.5e-13	-0.453	0.00012
NOTCH1	-0.37718	-0.383061	-0.252499	-0.41875	-0.23955	-0.158827	-0.318	3.7e-07	-0.337	7.8e-11
NOTCH3	-0.704354	-0.68448	-0.475898	-0.387954	-0.527807	-0.637553	-0.492	1.6e-20	-0.575	3.2e-23
NOX4	-0.109212	0.221446	-0.403479	-0.445765	-0.294834	0.0346428	-0.346	3.2e-06	-0.224	0.014
NPR1	-0.0822086		0.00586204	-0.330165	-0.581236	-0.617839	-0.411	0.0004	-0.339	0.0039
NPY	0.120001	0.401228	0.114757	0.155148	0.0401894	0.28951	0.12	0.081	0.143	0.012
NR1H3	0.103272	0.139326	-0.266275	-0.589627	-0.409965	-0.310581	-0.453	3.3e-09	-0.246	0.06
NR3C1	-0.0834968	-0.134197	-0.182317	-0.0905029	-0.221312	-0.532098	-0.228	0.0072	-0.184	0.0022
NR4A1	0.231598	0.523622	0.249273	-0.076352	-0.497059	-0.19745	-0.146	0.39	0.032	0.85
NRP1	-0.19834	-0.314192	-0.049177	-0.491639	-0.494969	-0.39579	-0.419	1.6e-07	-0.363	4e-07
NT5E	-0.344634	-0.919054	-0.0630752	-0.44198	-0.46266	-0.507467	-0.412	6.6e-09	-0.474	0.001
NTN1	-0.512218	0.205792	-0.0733417	-0.16676	-0.273834	0.0135635	-0.185	0.0059	-0.192	0.055
NUDT6	-0.159351	0.551012	-0.280447	-0.0786357	-0.0983874	-0.145898	-0.123	0.073	-0.037	0.73
NXT1	0.387621	0.36196	-0.305876	-0.0544764	0.260603	0.509735	0.101	0.51	0.19	0.097
OASL	0.0331128	-0.0602042	-0.435074	-0.509257	-0.218766	-0.682766	-0.458	1.8e-06	-0.328	0.0035
OGFR	-0.0684407	-0.353508	-0.0236766	-0.401859	-0.210055	-0.375239	-0.279	0.00039	-0.242	0.00035
OPRD1	0.109545	0.546815	0.537127	0.298283	0.453593	-0.0434699	0.373	1.8e-05	0.344	2.1e-05
OPRM1		-0.229646	-0.507713	0.0759852	-0.0753065	-0.229087	-0.169	0.21	-0.176	0.12
ORAI1	-0.168623	-0.226288	-0.0469862	-0.210408	-0.073322	-0.268538	-0.144	0.035	-0.155	0.0066
ORM1	-0.0763833		-0.329718	-0.477039	-0.224567	-0.503645	-0.381	7e-08	-0.315	0.00022
ORM2			-0.374107	-0.542042	-0.107287	-0.519175	-0.382	0.0011	-0.382	0.0011
ORMDL3	0.210558	0.198338	0.335544	0.117044	-0.124247	0.423329	0.153	0.2	0.158	0.051
P2RX7	-0.193315	0.425778	-0.173207	-0.34846	-0.466525	-0.584275	-0.41	5.4e-10	-0.251	0.025
P2RY11	-0.021913	0.151075	-0.135587	-0.258448	-0.0478009		-0.158	0.026	-0.104	0.086
PAEP	0.0284158	-0.295078	0.0159642	-0.0741898	-0.0710687	0.259575	-0.029	0.67	-0.035	0.54
PAK1	-0.153034	-0.344169	-0.354272	0.0311133	0.238337	-0.0145177	-0.003	0.98	-0.074	0.46
PAK2	-0.204554	-0.698662	0.298699	0.117841	0.259511	0.424828	0.233	0.0004	0.021	0.9
PDCD1	0.0192115	0.241527	0.0397661	-0.528699	-0.425494	-0.410446	-0.378	0.00019	-0.208	0.093
PDCD1LG2	-0.218108		-0.412791	-0.58463	-0.407373	-0.863407	-0.584	7.2e-07	-0.51	2.3e-05
PDCD5	0.0116428	0.736256	-0.0551283	0.0156914	0.398436	0.215	0.158	0.2	0.232	0.088
PDE4A	-0.175828	-0.676035	-0.215206	-0.328212	-0.560099	-0.645083	-0.456	2.5e-07	-0.441	2.1e-07
PDE5A	-0.0497864	0.459823	0.118338	0.213026	0.0381829	-0.221262	0.093	0.21	0.1	0.2
PDE7A	0.241919	0.398612	0.106354	0.10141	0.192357	0.112117	0.139	0.043	0.185	0.001
PDGFA	-0.122642	-0.731842	-0.11998	-0.0593457	-0.464932	-0.0771995	-0.208	0.1	-0.284	0.02
PDIA3	-0.274356	-0.761426	-0.0225778	-0.410316	0.00438199	-0.20933	-0.172	0.17	-0.296	0.021
PDK1	0.236341	-0.200739	-0.442752	-0.0688182	0.250635	0.327443	0.008	0.96	0.024	0.84
PEBP1	0.0742411	0.497428	-0.0403105	0.054253	0.190434	0.484104	0.158	0.086	0.186	0.018
PECAM1	0.0615596					-0.596074	-0.596	0.00014	-0.26	0.43
PELI1	-0.0704804	-0.657475	-0.583464	-0.373671	-0.150534	-0.710062	-0.449	0.00018	-0.42	8.4e-05
PENK	0.044681	0.315661	0.221066	0.00831409	0.039857	0.059853	0.056	0.42	0.073	0.21
PF4	-0.058713		-0.0929947	-0.153927	-0.100187	-0.356177	-0.147	0.031	-0.126	0.035
PFKFB3	-0.0848802	-0.18015	-0.185619	-0.299813	-0.518747	-0.681592	-0.44	5.3e-06	-0.346	0.0003
PGF	0.251081	0.446082	0.542224	0.123489	0.0044142	0.169926	0.207	0.1	0.244	0.005
PGP	0.0441991	0.631706	0.194457	0.229038	0.490572	0.600893	0.387	3.3e-05	0.364	0.00015
PGR	0.0319686	0.275075	0.198357	0.132644	-0.23232	-0.743497	-0.171	0.43	-0.073	0.65
PIBF1	-0.158967	0.180358	-0.168427	-0.148691	0.0379387	-0.129632	-0.08	0.25	-0.082	0.15
PIGP	0.255277	0.424849	0.0185825	-0.14637	0.417617	0.523669	0.201	0.24	0.241	0.033
PIK3C3	0.254215	0.16637	0.175633	0.0822183	0.169429	0.193297	0.139	0.043	0.17	0.0029
PIK3CD	0.0976375	0.320689	-0.137773	-0.331945	-0.0568074	-0.731112	-0.323	0.038	-0.158	0.28
PIK3IP1	0.0764184	0.162319	-0.246306	-0.316003	-0.174789	-0.720506	-0.369	0.0035	-0.223	0.078
PIN1	0.486987	0.820262	0.325368	0.494049	0.212644	0.762304	0.459	0.00018	0.53	5.3e-08
PIP			-0.0510996	-0.0532688	-0.169226	-0.603146	-0.214	0.074	-0.214	0.074
PIPOX	0.0756159	0.18271	0.562607	0.255779	0.314983	0.169867	0.343	5.4e-06	0.277	0.00011
PIR	-0.207754	-0.285375	-0.521039	-0.194665	0.0178218	-0.366104	-0.247	0.042	-0.236	0.0031
PITX1	-0.121698	-0.723817	-0.0555644	0.0868725	0.255933	0.204738	0.148	0.029	-0.068	0.68
PLA2G2D		-0.199074	-0.12457	-0.429829	-0.280482	0.00756058	-0.286	0.00059	-0.29	2.7e-05
PLA2G4A	-0.467163	-0.826792	-0.786665	-0.391324	-0.297706	-0.344886	-0.471	0.00071	-0.539	9.1e-08
PLAU	-0.482769	-0.380367	-0.447	-0.602944	-0.268991	-0.598895	-0.48	1e-07	-0.477	8.5e-16
PLCG1	0.113099	0.357647	0.0602913	0.0866206	0.0858702	0.23157	0.096	0.17	0.121	0.036
PLEK			-0.338191	-0.59092	-0.463539	-0.725417	-0.55	3.7e-16	-0.55	3.7e-16
PNOC	-0.123298		-0.331517	-0.670381	-0.29846	-0.357219	-0.438	0.00034	-0.367	0.0033
PNP	-0.000607398	-0.445034	-0.218414	-0.135453	-0.0822808	0.0538569	-0.112	0.1	-0.118	0.039
PNPT1	-0.213225	-0.316429	-0.394	-0.187924	-0.140254	-0.026758	-0.195	0.0036	-0.207	0.00021
POMC	0.185356	0.384205	0.313093	0.164866	0.11439	0.281062	0.18	0.0076	0.197	0.00044
POR	0.147942	-0.692731	0.338428	0.284929	-0.18673	-0.0202365	0.107	0.46	-0.025	0.88
PPARA	-0.301706	-0.486901	-0.175295	0.138432	-0.086294	-0.111706	-0.015	0.83	-0.155	0.096
PPARD	-0.403118	-0.721209	-0.228675	-0.542091	-0.32162	-0.672877	-0.459	2.7e-07	-0.493	3.7e-12
PPARG	-0.00148547	-0.688055	-0.476509	-0.271425	-0.442457	-0.64445	-0.438	2.5e-09	-0.415	3.2e-05
PPARGC1A	-0.0429201	0.535531	0.26378	0.263746	0.0180132	0.26552	0.178	0.009	0.192	0.025
PPBP			-0.264137	-0.214182	-0.1417	-0.329135	-0.206	0.0021	-0.206	0.0021
PPIA	0.197071	-0.062134	0.280515	0.244552	0.292042	0.635632	0.35	3.7e-05	0.287	8.8e-05
PPIG	-0.341646	-0.438675	-0.304199	-0.166093	-0.0807757	0.0393885	-0.14	0.04	-0.219	0.00029
PPP2R2D	0.135974	-0.358718		0.367901	0.111738	0.751564	0.412	0.022	0.228	0.14
PPY			-0.159956	0.0560098	-0.129538	0.108362	-0.042	0.54	-0.042	0.54
PRDM1	-0.237204	-0.389402	-0.365624	-0.455832	-0.539173	-0.546575	-0.492	2.1e-20	-0.441	3.9e-19
PRKCA	0.0726297	-0.616007	-0.0589078	0.117584	0.0119306	0.0926773	0.051	0.46	-0.064	0.57
PRL	0.0349317	0.402458	0.358961	0.33406	0.0829987	0.180018	0.241	0.00076	0.214	0.0013
PRSS55			-0.220689	-0.033016	-0.0754737	-0.107656	-0.083	0.23	-0.083	0.23
PSCA		-0.94351		0.0185852	-0.270037	-0.385529	-0.183	0.12	-0.401	0.15
PSG2		-0.71229	-0.0957078	0.0310492	-0.040016	-0.159761	-0.03	0.66	-0.2	0.21
PSMB10	-0.143521	-0.0135719	-0.190254	-0.489529	0.0952449	-0.357228	-0.233	0.16	-0.19	0.095
PSMB8	-0.118207	0.00314469	-0.338223	-0.565582	0.00119725	-0.270544	-0.3	0.06	-0.229	0.058
PSTPIP1	-0.00652561	-0.302335	-0.331391	-0.475628	-0.472828	-0.38359	-0.452	5.2e-16	-0.339	5e-05
PTAFR	-0.402708	-0.380118	-0.383761	-0.526988	-0.411465	-0.842119	-0.557	1.6e-06	-0.512	2.4e-08
PTEN	-0.106514	-0.280995	-0.0418993	0.0243745	-0.226909	-0.269709	-0.113	0.12	-0.123	0.031
PTGER1		0.489057	0.144097	0.0579307	-0.117893	-0.420701	-0.064	0.53	0.03	0.81
PTGER4	-0.261177	-0.764623	-0.285271	-0.555782	-0.458011	-0.735023	-0.533	1.1e-12	-0.526	4.5e-11
PTGES	0.0126505	-0.870344	-0.565015	-0.715357	-0.322429	-0.744719	-0.594	1.3e-09	-0.546	3.8e-06
PTGES3	-0.297168	0.416954	0.292291	-0.0302771	0.287942	0.576407	0.265	0.033	0.19	0.16
PTGS1	-0.194558	0.129905	-0.346897	-0.391145	-0.372005	-0.404543	-0.379	2.7e-10	-0.311	1.3e-07
PTGS2	-0.395768	-0.826587	-0.267816	-0.480594	-0.627055	-0.495474	-0.518	2.3e-14	-0.544	1.9e-11
PTK2	0.0506271	-0.41715	-0.124835	-0.0808915	0.215262	-0.00572304	0.026	0.78	-0.027	0.75
PTMA	-0.0405157	0.199349	0.455391	0.293365	0.248991	-0.209428	0.252	0.0079	0.186	0.031
PTP4A2	-0.048717	-0.606578	0.56318	-0.25366	0.029949	0.0640556	0.099	0.61	-0.044	0.78
PTPN1	0.24357	-0.500461	0.118743	-0.243726	-0.158181	0.014645	-0.137	0.06	-0.089	0.42
PTPN11	-0.0402144	-0.179077	0.150854	0.147972	0.250565	-0.0717858	0.173	0.011	0.098	0.11
PTPN2	-0.0119049	0.304598	0.0162715	-0.214325	0.0769862	-0.174991	-0.07	0.39	-0.023	0.74
PTPN22	0.0867056	-0.334139	-0.30333	-0.609742	-0.40371	-0.79768	-0.555	2.2e-08	-0.407	0.0015
PTPN3	-0.0665867	-0.534992	0.473409	0.355476	0.173573	0.529697	0.351	3.6e-06	0.159	0.25
PTPN7	0.0267543	-0.521843	-0.0963907	-0.593556	-0.39335	-0.467961	-0.428	9.1e-06	-0.348	0.0015
PTPRC	0.0559847	-0.0090623	-0.28108	-0.58969	-0.680874	-0.761088	-0.625	1.3e-20	-0.414	0.00084
PTPRJ	-0.230559	-0.637302	-0.398824	-0.448746	-0.181722	-0.488915	-0.365	8.9e-07	-0.382	6e-08
PTX3	-0.183141	0.383933	-0.257892	-0.0317623	-0.148593	-0.800796	-0.315	0.12	-0.19	0.25
PZP			-0.149591	-0.22767	-0.585527	-0.743754	-0.449	0.00051	-0.449	0.00051
RAC1	-0.201365	-0.550377	0.45498	0.0111782	0.188392	0.509685	0.264	0.02	0.065	0.65
RAC2	-0.257871	-0.104129	-0.303317	-0.557473	-0.472239	-0.696968	-0.528	7.5e-18	-0.443	2.3e-09
RAMP1	-0.117182	-0.0584681	-0.0445002	0.031622	-0.143675	-0.27062	-0.075	0.28	-0.084	0.15
RAPGEF3	-0.350508	-0.663136	-0.336427	-0.428875	-0.487003	-0.321068	-0.436	1.5e-14	-0.448	1e-21
RARA	-0.218735	-0.159957	0.107807	-0.473586	-0.354542	-0.530785	-0.342	0.0017	-0.306	0.00018
RASA2	0.0218212	0.372448	0.300362	0.0691315	0.102144	-0.132331	0.102	0.14	0.105	0.066
RASA4	0.341273	0.353377	0.722513	0.419223	0.0956495		0.417	0.017	0.394	0.00048
RASGRP1	0.0634962	0.295065	-0.323761	-0.291978	-0.141966	-0.701996	-0.362	0.0033	-0.202	0.11
RASSF4	0.0537639	-0.394477	-0.212058	-0.69556	-0.543582	-0.542805	-0.55	1.3e-10	-0.401	0.0011
RB1	-0.163526	0.419038	-0.168994	-0.225764	-0.0697963	-0.368677	-0.177	0.0086	-0.11	0.2
RBL2	0.0116601	0.493149	0.241332	-0.219671	-0.0134471	-0.596372	-0.152	0.31	-0.026	0.84
RBM33	0.0450857	-0.512517	0.0988566	0.185457	0.330246	0.447058	0.264	4.6e-05	0.107	0.36
RBM45	-0.265573	0.810568	-0.105632	-0.0495259	-0.0120603	-0.150263	-0.052	0.46	0.048	0.82
RBMS2	-0.38679	-0.231524	-0.381388	-0.480064	-0.530126	-0.575012	-0.5	1.7e-21	-0.467	2.3e-24
RC3H1	-0.329986	-0.739933	-0.203605	0.0608727	-0.0498316	0.00132952	-0.025	0.72	-0.223	0.11
RCAN1	0.163297	0.405454	0.278922	0.569778	0.094767	-0.146904	0.234	0.15	0.252	0.025
RECQL	-0.0847748	0.720419	0.432988	-0.123518	0.267653	0.224862	0.187	0.16	0.238	0.1
REL	-0.229318	-0.680115	-0.37669	-0.260769	-0.399044	-0.871905	-0.487	0.0046	-0.476	0.00027
RELA	-0.188047	-0.498377	0.161082	-0.322199	-0.204883	-0.106679	-0.166	0.086	-0.216	0.0031
RELB	-0.147838	-0.467116	-0.197126	-0.509156	-0.34911	-0.495441	-0.42	1.2e-11	-0.366	4.4e-08
REN		0.190112	0.163356	0.131461	-0.0086997	-0.383656	0.01	0.92	0.034	0.69
RFX1		0.440023	0.600821	0.233523	0.0818707	-0.373131	0.165	0.31	0.216	0.12
RFXAP	-0.130302	0.592036	-0.196396	0.0465744	0.187089	0.288998	0.084	0.32	0.124	0.26
RGMA	-0.185786	0.224761	0.134054	0.117823	0.00444068	0.247124	0.09	0.2	0.039	0.55
RHOA	0.0307131	-0.73766	0.0177964	-0.3543	0.00495385	-0.381601	-0.178	0.12	-0.242	0.08
RHOH	0.0124032	-0.488134	-0.246549	-0.519816	-0.518795	-0.700701	-0.525	5.9e-16	-0.419	2.5e-05
RIPK2	-0.51875	-0.612587	-0.770853	-0.623343	-0.42471	-0.909449	-0.691	3.9e-11	-0.653	3.1e-14
RNF128	0.031421	-0.703755	-0.48754	-0.0530684	-0.343229	-0.252643	-0.278	0.0055	-0.302	0.011
RPL17	0.127543	0.159059	-0.335803	-0.100864	0.0312164		-0.105	0.27	-0.025	0.75
RUVBL2	0.0756684	0.486807	-0.224036	0.279212	0.157004	0.814215	0.274	0.2	0.275	0.078
RYR1	-0.118817	-0.262836	-0.205933	0.0368793	-0.22336	-0.473975	-0.186	0.068	-0.168	0.012
S100A1	-0.229296	0.252624	0.202695	-0.0400799	-0.100978	-0.578753	-0.13	0.34	-0.104	0.31
S100A11	-0.321232	-0.579506	-0.502144	-0.603517	-0.330439	-0.660998	-0.522	5.2e-12	-0.493	4.8e-15
S100A4	-0.203524	-0.8511	-0.595284	-0.691717	-0.521203	-0.593927	-0.627	7.5e-49	-0.589	8.5e-12
S100A8	-0.167106	-0.0406038	-0.607457	-0.59946	-0.471687	-0.876067	-0.646	1.2e-10	-0.498	1.6e-05
S1PR1	-0.0116984	0.321814	-0.0137569	-0.428462	-0.392184	-0.527388	-0.374	2.4e-06	-0.206	0.068
S1PR2	0.284113	0.494071	0.0501175	-0.295887	-0.198623	-0.355922	-0.223	0.0008	-0.006	0.97
S1PR4			-0.199158	-0.598279	-0.426689	-0.731413	-0.522	5.2e-09	-0.522	5.2e-09
SAMSN1	0.0556685		-0.236256	-0.605564	-0.521711	-0.792524	-0.579	1.4e-11	-0.438	0.00091
SCAP	0.0113518	-0.499505	0.141455	0.036306	0.188185	0.120588	0.118	0.086	0.01	0.91
SDC4	-0.361156	-0.824903	-0.578777	-0.476387	-0.403288	-0.695639	-0.516	8.9e-18	-0.558	1.2e-11
SEC13	-0.103204	-0.0670078	-0.196613	-0.247053	-0.188638	0.120957	-0.189	0.0048	-0.163	0.0042
SELE			0.00378798	-0.256802	-0.508733	-0.387659	-0.317	0.0032	-0.317	0.0032
SELL	-0.292195		0.0203608	-0.496026	-0.330391	-0.675507	-0.401	0.00036	-0.381	2.4e-05
SEMA3A	-0.0850635	0.321653	-0.112283	-0.333156	-0.178344	-0.563876	-0.293	0.00052	-0.184	0.053
SEMA3C	-0.347295	-0.669571	-0.460579	-0.544634	-0.43293	-0.472898	-0.491	2.9e-20	-0.487	1.3e-27
SEMA4D	0.120047	-0.0684043	0.118912	-0.124264	0.00121421	-0.0334798	-0.035	0.61	0	0.99
SEMA6D	0.406653	0.829135	0.513451	0.714804	0.37981	0.380906	0.524	6.3e-07	0.563	3.9e-11
SEMA7A	-0.122128	-0.70289	-0.457131	-0.584336	-0.328305	-0.357639	-0.461	2.9e-10	-0.434	1.1e-06
SERP2	0.251432	0.15476	-0.0834483	0.189094	-0.0583425	0.020267	0.045	0.52	0.102	0.095
SERPINA1	0.00756187	-0.529687	-0.369164	-0.295057	-0.639558	-0.446708	-0.454	1.3e-05	-0.378	0.00078
SERPINA7			0.173898	-0.0654228	-0.149764	0.0371857	-0.056	0.42	-0.056	0.42
SERPINB2	-0.0741853	-0.746354	-0.296407	-0.145764	-0.095495	-0.39318	-0.177	0.0085	-0.289	0.019
SERPINC1			0.138374	-0.0808047	-0.0241513	-0.27987	-0.048	0.49	-0.048	0.49
SFRP5	0.217957	0.279384	0.316974	0.17595	0.311838	0.357017	0.268	3.5e-05	0.258	2.5e-06
SGPL1	0.0638022	0.0823466	0.513632	0.284481	0.296847	0.631481	0.406	5.1e-07	0.32	0.00014
SH2B3	0.0640803	0.577703	0.191636	-0.32737	-0.339278	-0.143081	-0.2	0.071	-0.007	0.96
SH2D3A	-0.145081	-0.666793	-0.244496	-0.140985	-0.168681	-0.202992	-0.172	0.011	-0.261	0.0033
SH3BP2	-0.0875804	0.297687	0.164226	0.21547	-0.149934	-0.141616	0.035	0.75	0.038	0.64
SIGLEC11		-0.424361	-0.285549	-0.301014	0.0201825	-0.314061	-0.198	0.034	-0.23	0.0071
SIGLEC14			-0.383266	-0.647619	-0.140007		-0.399	0.024	-0.399	0.024
SIGLEC5			-0.102847	-0.446419	-0.317881	-0.722374	-0.421	0.00012	-0.421	0.00012
SIGLEC7			-0.31288	-0.594715	-0.372718	-0.784537	-0.538	7.3e-08	-0.538	7.3e-08
SIGLEC9			-0.283568	-0.688391	-0.530665	-0.752502	-0.604	1.8e-15	-0.604	1.8e-15
SIM2	-0.311889	-0.852396	-0.362851	0.0712919	0.111162	-0.0647418	-0.033	0.76	-0.242	0.22
SIRPA	-0.332759	-0.216521	-0.463897	-0.595375	-0.398288	-0.643623	-0.528	1.3e-20	-0.47	4.2e-15
SIRT1	0.0770068	0.61043	0.438582	0.347706	0.181618	0.570881	0.354	4.7e-06	0.351	2.5e-05
SIVA1	0.288121	0.498689	0.016483	0.365452	0.378348	0.832415	0.423	0.0087	0.415	0.00049
SLA2	0.0583024	-0.485331	-0.307074	-0.478377	-0.330112	-0.703032	-0.462	3.7e-08	-0.374	0.00041
SLAMF6		-0.194442	-0.041302	-0.518477	-0.361802	-0.758777	-0.454	0.00014	-0.421	0.00013
SLC29A1	-0.082983	0.118727	0.124345	0.145322	0.0395768	0.285216	0.117	0.091	0.071	0.22
SLC29A2	-0.121579	-0.562541	-0.329521	-0.181861	0.365431	0.0843924	-0.011	0.95	-0.12	0.4
SLCO1A2	-0.0891874	-0.272419	-0.362303	0.245705	-0.112709	-0.0275056	-0.051	0.71	-0.08	0.41
SLCO1B1			-0.0812656	0.116925	-0.323167	0.264283	-0.032	0.82	-0.032	0.82
SLPI	-0.452305	-0.778948	-0.539009	-0.311213	-0.46788	-0.627023	-0.461	4e-13	-0.525	1.9e-13
SMAD2	0.203824	-0.106509	0.524518	0.11487	0.346276	0.31489	0.316	0.00049	0.258	0.00065
SMAD3	-0.706679	-0.834955	-0.412922	-0.471248	-0.49525	-0.78149	-0.551	2.2e-11	-0.635	2.4e-20
SMAD7	0.0867808	-0.698291	0.1731	-0.35593	-0.302906	-0.116059	-0.2	0.064	-0.221	0.084
SMARCA2	-0.30693	-0.0226679	-0.604704	-0.435445	-0.492176	-0.330582	-0.485	1.4e-19	-0.424	9e-13
SMARCA4	0.0724333	0.693363	0.314049	0.111965	0.308369	0.779738	0.384	0.017	0.383	0.003
SMOX	-0.194634	-0.473542	-0.570404	-0.324103	-0.256933	-0.376694	-0.367	1.5e-07	-0.342	2.8e-09
SMPD1	-0.00388713	0.643643	0.32423	-0.155146	0.105077	-0.187366	0.027	0.81	0.127	0.31
SNAI2	-0.189615	0.463866	-0.112073	-0.36075	-0.344808	-0.225048	-0.316	4.7e-07	-0.157	0.14
SNAI3	0.0592716	0.49006	0.113127	-0.0658489	-0.103658	-0.0921518	-0.058	0.41	0.047	0.57
SNRNP70	0.172996	0.940009	0.290441	0.143118	0.0237606	0.717973	0.293	0.074	0.387	0.059
SNX9	-0.456266	-0.258126	-0.489301	-0.492667	-0.138059	-0.586014	-0.415	4.1e-05	-0.41	2.4e-09
SOCS1	0.0218105	0.583559	-0.146252	-0.302394	-0.0774296	-0.503677	-0.24	0.0057	-0.069	0.61
SOCS3	-0.00783314	0.278449	-0.189491	-0.519821	-0.564666	-0.470659	-0.5	1.1e-16	-0.278	0.023
SOD1	-0.282342	-0.340075	-0.317966	0.146268	0.0767751	0.244017	0.039	0.71	-0.075	0.46
SOD2	-0.115031	-0.0251921	-0.101826	-0.365545	-0.568675	-0.757879	-0.482	1.8e-05	-0.36	0.0014
SP1	-0.220503	-0.612339	0.00124497	-0.0310751	0.151309	-0.0449546	0.044	0.53	-0.127	0.26
SP5	0.0753821	0.452914	0.267859	0.306018	0.085977	0.19204	0.215	0.0012	0.206	0.00027
SPARC	-0.146015	0.36532	-0.0176621	-0.346461	-0.461216	-0.255727	-0.33	7.6e-05	-0.183	0.086
SPHK1	-0.674517	-0.134513	-0.246017	-0.435745	-0.319289	-0.654868	-0.418	4.1e-08	-0.451	1.6e-07
SPHK2	0.118213	0.756345	0.309032	0.209529	0.106505	0.664983	0.314	0.01	0.361	0.0036
SPIB	-0.291048	-0.281076	-0.192484	-0.41957	-0.161669	-0.242476	-0.284	0.00011	-0.292	4.3e-08
SPNS2	0.243911	-0.455703	-0.123965	-0.09917	-0.459677	-0.719219	-0.363	0.012	-0.269	0.074
SPP1	0.0516614	0.331697	-0.409498	-0.386201	-0.0300461	0.382264	-0.139	0.37	-0.041	0.75
SRC	0.157077	-0.65416	0.230755	0.222378	0.221004	0.0656931	0.211	0.0016	0.04	0.78
SREBF1	-0.202237	-0.395412	-0.0455002	-0.492726	-0.31383	-0.161015	-0.314	0.0011	-0.31	7.6e-06
SRRT	-0.114079	0.425944	0.3851	0.229023	0.223304	0.725516	0.388	0.002	0.307	0.012
SRSF2	-0.165463	0.660639	0.364783	-0.0110051	0.282249	0.357777	0.22	0.023	0.237	0.062
SST	0.13731	-0.00683104	0.320305	0.250727	0.235324	0.368567	0.267	4.2e-05	0.223	5.7e-05
ST6GALNAC4	0.0914771	-0.186473	0.188273	-0.131147	-0.144815	0.105735	-0.066	0.37	-0.041	0.49
ST8SIA2	0.0895322	0.263546	-0.0328329	0.0806387	0.345863	0.00927926	0.147	0.13	0.158	0.013
STAB1	-0.0813014	0.347316	-0.0716663	-0.490083	-0.6028	-0.377575	-0.447	2.4e-06	-0.246	0.059
STAT1	-0.255737	-0.257026	-0.114747	-0.469011	-0.120588	-0.466469	-0.299	0.0061	-0.291	5.1e-05
STAT2	-0.293438	-0.0702214	0.0268332	-0.426066	-0.309911	-0.538202	-0.337	0.00024	-0.313	2.9e-06
STAT3	-0.269678	-0.632051	0.168552	-0.311994	-0.318259	-0.394122	-0.238	0.018	-0.306	0.00029
STAT4	-0.144032	0.505544	-0.229824	-0.437117	-0.410893	-0.800683	-0.492	3e-05	-0.274	0.07
STAT6	-0.285832	-0.50504	-0.401093	-0.608525	-0.573759	-0.712366	-0.594	4.1e-39	-0.532	5.4e-19
STK16	0.0416336	0.336142	-0.375356	-0.0766819	0.0271284	0.337969	-0.043	0.71	0.016	0.86
SUMO1	-0.228696	-0.264704	-0.343322	-0.0054503	0.170918	0.341473	0.032	0.79	-0.055	0.58
SYDE1	-0.375542		0.0883829	-0.428345	-0.433603	-0.669197	-0.394	0.00046	-0.396	3.2e-06
SYK	0.0333426	0.461576	0.329251	-0.0427755	0.428857	0.447211	0.279	0.036	0.257	0.011
TAB2	-0.234266	0.560602	0.265354	-0.0161005	0.351537	-0.217025	0.128	0.31	0.124	0.34
TAB3	0.119001	0.091624	-0.0567278	0.380999	0.183621	-0.275238	0.114	0.38	0.13	0.13
TALDO1	-0.159941	-0.259147	-0.494435	-0.195279	-0.0276108	-0.151275	-0.213	0.039	-0.201	0.0027
TAT	-0.0871457		0.194158	-0.2045	-0.231117	-0.585978	-0.217	0.083	-0.191	0.054
TBL1X	0.283067	-0.467566	0.290136	0.24779	0.205944	0.625302	0.325	0.00032	0.214	0.059
TBP	-0.123221	0.764604	-0.0548224	0.101058	0.421423	0.348984	0.218	0.057	0.251	0.094
TBX21	-0.1257		0.0465097	-0.472198	-0.392102	-0.49541	-0.365	0.0001	-0.31	0.0007
TBXA2R	0.0270193	-0.755792	0.288935	0.0785497	-0.133748	-0.260573	0.004	0.97	-0.131	0.43
TEC	0.0823253	0.351715	-0.00065349	0.070946	-0.260856	-0.122973	-0.084	0.37	0.002	0.98
TEK	-0.0285957		-0.163588	-0.444518	-0.56535	-0.55118	-0.473	1.7e-11	-0.363	0.0007
TERT	0.0931073	0.210129	0.152976	-0.0227466	0.232186	0.231759	0.127	0.063	0.124	0.03
TEX19	-0.0211233		-0.0414109	0.203709	-0.159937	0.127033	0.026	0.8	0.014	0.85
TF	0.0597241	0.303741	-0.300026	-0.109586	-0.0786924	0.0667271	-0.114	0.096	-0.041	0.54
TFCP2	0.429907	0.253532	-0.130102	-0.193581	0.282285	-0.0240289	-0.006	0.97	0.115	0.35
TFRC	-0.196976	-0.655656	-0.234182	0.0240561	-0.044046	-0.072192	-0.049	0.48	-0.198	0.064
TGFA	-0.314464	-0.805705	-0.368671	-0.25959	-0.224297	-0.610536	-0.338	3.2e-05	-0.432	0.00012
TGFB1	-0.384035	-0.0783111	-0.232729	-0.510747	-0.451944	-0.743228	-0.512	1.3e-09	-0.454	7.8e-10
TGFB2	-0.21129	0.592077	0.316506	0.0563948	0.00908918	-0.203684	0.06	0.45	0.094	0.43
TGFB3	-0.218433	0.195692	-0.0717954	-0.290945	-0.266634	-0.227372	-0.25	0.00014	-0.216	9.2e-05
TGFBR2	-0.36107	-0.875463	-0.267152	-0.671586	-0.488104	-0.590013	-0.543	6.2e-12	-0.566	2e-09
THBS1	-0.645911	0.0682731	-0.233096	-0.389444	-0.615366	-0.532561	-0.473	2.3e-08	-0.461	2.2e-08
THPO	-0.0349221	0.483504	0.124184	0.153039	-0.043696	0.288561	0.089	0.19	0.121	0.11
THY1	0.244356	0.466628	0.0386939	-0.348197	-0.301835	0.426558	-0.088	0.56	0.065	0.66
TIGIT		0.266002	-0.140685	-0.507334	-0.320573	-0.44161	-0.388	2.2e-07	-0.274	0.016
TIMD4	0.0676426	0.265448	0.0201743	-0.179129	-0.346231	-0.360525	-0.238	0.0015	-0.111	0.24
TIMM8A	-0.0117396	-0.117471	-0.336691	-0.0547928	0.0301845	0.104362	-0.063	0.44	-0.051	0.38
TIMP1	-0.421405	-0.523275	-0.151388	-0.567017	-0.466397	-0.243555	-0.434	2e-07	-0.46	6.6e-19
TIMP3	-0.437547	0.495868	-0.274463	-0.507492	-0.486195	-0.40474	-0.469	8.4e-18	-0.297	0.013
TLR2	-0.520445	0.443804	-0.675102	-0.73969	-0.525507	-0.901184	-0.722	2.3e-19	-0.539	1.1e-06
TLR3	-0.432269	0.109566	-0.452078	-0.64984	-0.207742	-0.64522	-0.492	2.2e-05	-0.419	2.1e-05
TLR4	-0.137272	0.243283	-0.274856	-0.452418	-0.360989	-0.754602	-0.476	2e-06	-0.327	0.0039
TLR7		-0.574169	-0.314897	-0.6496	-0.399611	-0.684834	-0.534	4.5e-10	-0.543	1.4e-14
TLR8			-0.284619	-0.535915	-0.435888	-0.747338	-0.524	1.7e-10	-0.524	1.7e-10
TLR9	-0.0864894		0.0519593	-0.514157	-0.0973305	-0.377318	-0.248	0.084	-0.215	0.071
TMBIM4	-0.15978	0.372338	-0.405019	-0.593266	-0.135686	-0.77699	-0.487	0.00034	-0.31	0.029
TMC2	-0.0357809	-0.0117782	-0.147956	0.108255	-0.104088	-0.425646	-0.101	0.32	-0.065	0.32
TMEM8A
TNC	-0.292804	0.158081	-0.218747	-0.546545	-0.511124	-0.669158	-0.521	1e-16	-0.406	2.4e-06
TNF		-0.0409749	-0.525829	-0.609409	-0.0951765	-0.479725	-0.428	0.0013	-0.373	0.0032
TNFAIP3	-0.286804	-0.365078	-0.278728	-0.520171	-0.468187	-0.793727	-0.541	1.3e-08	-0.478	9.9e-09
TNFAIP6			-0.354518	-0.318231	-0.41787	-0.287397	-0.363	2.4e-09	-0.363	2.4e-09
TNFAIP8L2		-0.0758488	-0.415165	-0.60301	0.0102841	-0.606078	-0.402	0.012	-0.353	0.015
TNFRSF11B	0.00423694	-0.615131	-0.270753	-0.250694	-0.167832	-0.238804	-0.222	0.00085	-0.245	0.0035
TNFRSF13B	0.0436131	0.335158	-0.0289775	-0.368881	-0.152453	-0.188677	-0.228	0.0027	-0.088	0.37
TNFRSF13C	0.0894665	0.639809	0.412908	0.201325	0.291523	0.141327	0.268	3.4e-05	0.297	0.00023
TNFRSF14	0.136347	-0.253803	0.123369	-0.421899	-0.3584	-0.510897	-0.32	0.0023	-0.22	0.056
TNFRSF17		0.122622	-0.1788	-0.471111	0.254678	-0.101689	-0.126	0.55	-0.083	0.65
TNFRSF18	-0.30008	0.388378	-0.428919	-0.559229	-0.170595	-0.447	-0.403	0.00011	-0.277	0.016
TNFRSF19	0.146206	0.185642	0.226012	0.150657	0.108181	-0.365518	0.071	0.47	0.107	0.092
TNFRSF1A	-0.544847	-0.688275	-0.663284	-0.756441	-0.333146	-0.752319	-0.633	5e-11	-0.627	2.2e-20
TNFRSF4	-0.286938	0.106161	-0.0829433	-0.544282	-0.33652	-0.203206	-0.348	0.0007	-0.288	0.0011
TNFRSF6B		0.348649	0.323447	-0.0088723	0.0829107		0.097	0.25	0.132	0.11
TNFRSF8	-0.422998		-0.267462	-0.40861	-0.306496	-0.639424	-0.402	2.1e-08	-0.405	9.9e-15
TNFRSF9	-0.0900358	-0.300359	-0.212831	-0.515859	-0.107224	-0.178532	-0.276	0.027	-0.245	0.0093
TNFSF11	-0.0105241	-0.0394336	-0.179379	-0.396865	-0.260411	-0.0535411	-0.298	2.5e-06	-0.202	0.0057
TNFSF13B	0.058821	-0.22119	-0.268876	-0.598753	-0.0357392	-0.643542	-0.392	0.012	-0.289	0.037
TNFSF18	-0.0353837		-0.125532	-0.316139	-0.305699	-0.211174	-0.281	1.3e-05	-0.226	0.00012
TNFSF4	-0.264845		-0.296	-0.500266	-0.348222	-0.0841584	-0.386	3.2e-08	-0.361	1.6e-09
TNFSF8	-0.0425604		-0.462344	-0.510649	-0.469054	-0.331265	-0.477	1.2e-18	-0.375	3.1e-05
TNR	0.114271	0.358973	0.501085	0.279272	0.14483	-0.330237	0.188	0.15	0.201	0.025
TNS1	-0.108686	-0.0969422	-0.0656292	-0.36229	-0.566231	-0.558659	-0.42	1.5e-05	-0.323	0.00086
TOB1	-0.309986	-0.668486	0.000133342	-0.0518523	0.024588	-0.211111	-0.03	0.67	-0.207	0.07
TP53	-0.080344	-0.343646	-0.135104	-0.139004	0.209298	0.178418	0.023	0.83	-0.04	0.63
TP53I11	0.340156	-0.270877	0.286542	0.133395	0.143074	0.369533	0.185	0.0062	0.19	0.0091
TPH1	0.0422832	0.369985	0.382754	0.266543	0.128926	0.552924	0.298	0.00037	0.257	0.00041
TPMT	-0.361824	-0.548605	-0.110001	-0.0632093	0.0197899	0.655019	0.128	0.46	-0.066	0.68
TPO	0.0790948		-0.509008	-0.136264	-0.0155678	0.0873065	-0.163	0.18	-0.109	0.3
TRAF1	0.0751404	0.687956	0.0497524	-0.376953	-0.54169	-0.641508	-0.412	0.00022	-0.129	0.52
TRAF3	-0.172032	-0.59743	-0.318572	-0.101541	-0.377591	-0.0707853	-0.244	0.0027	-0.281	0.00029
TRAF6	-0.0932118	-0.394507	-0.0811974	0.164584	-0.0402176	-0.0604139	0.036	0.61	-0.044	0.53
TREM1	0.0682691	0.293475	-0.484785	-0.416158	-0.438573	-0.683307	-0.481	4.6e-18	-0.303	0.013
TREX1	0.0114197	0.100449	0.31335	-0.160129	0.2276	-0.055212	0.084	0.5	0.068	0.4
TRIM21	-0.367331	0.159679	-0.486857	-0.604804	-0.133544	-0.396349	-0.411	0.0012	-0.339	0.0012
TRIM27	-0.0738325	-0.131369	0.346098	0.0611163	0.253628	0.467124	0.241	0.0033	0.151	0.079
TRPC1	0.248224	0.875449	0.372061	0.248387	0.125324	0.595989	0.31	0.0012	0.414	0.0083
TRPC4AP	-0.125732	0.31996	-0.475674	-0.49853	-0.0143616	-0.0968794	-0.29	0.04	-0.176	0.15
TRPC6	-0.335806	-0.244939	-0.300701	-0.356166	-0.498368	-0.61504	-0.447	1.9e-14	-0.415	9.5e-18
TRPM4	-0.335879	-0.753244	-0.349742	-0.525596	-0.457305	-0.835552	-0.562	2.4e-07	-0.558	1.7e-10
TRPM7	-0.263984	0.0382728	-0.257875	-0.239736	-0.103934	0.148014	-0.162	0.017	-0.176	0.0018
TRPV1	-0.0457693	0.143925	0.148559	0.0408272	0.0790028	0.32844	0.099	0.15	0.069	0.24
TSC22D3	-0.0378579	-0.631756	-0.284892	-0.49876	-0.620359	-0.37251	-0.513	1.8e-14	-0.422	1.4e-05
TSHR	0.077868	0.453096	0.00402436	0.123795	-0.014493	0.331168	0.078	0.26	0.119	0.063
TSLP	-0.223534	0.434441	-0.188951	-0.15593	-0.126013	-0.0942273	-0.144	0.036	-0.09	0.27
TTC3	0.367978	-0.0970267	0.504993	0.467034	0.464768	0.80434	0.565	5.5e-10	0.468	3.4e-07
TTF1	0.0782483	0.268148	0.0314961	-0.0526724	0.306582	0.548039	0.203	0.13	0.184	0.042
TTN	-0.188452	-0.228972	-0.198538	-0.14308	-0.445608	-0.574623	-0.34	0.00075	-0.3	4.3e-05
TUFM	-0.0247011	0.306433	0.17302	-0.0822565	0.0728717	0.650077	0.197	0.22	0.168	0.14
TXN	-0.169006	-0.455803	-0.300077	-0.235506	0.18648	0.0518738	-0.076	0.57	-0.146	0.14
TYK2	-0.028229	0.0821878	0.554149	-0.0655996	0.044134	0.168573	0.17	0.25	0.12	0.25
TYR		0.0488444	-0.413324	-0.0377128	0.0305124	-0.0564268	-0.105	0.29	-0.085	0.31
TYROBP			-0.396248	-0.568972	-0.547639	-0.548797	-0.542	6.1e-28	-0.542	6.1e-28
UCN	-0.0959863	0.502032	0.339061	0.22978	0.0124412	-0.244265	0.117	0.26	0.128	0.19
UCN2		-0.0418075	-0.186054	-0.116567	0.162008		-0.025	0.82	-0.022	0.8
UGT1A9			-0.241696	0.145644	-0.0853337		-0.032	0.76	-0.032	0.76
ULBP1	-0.102179	0.419972	0.0560762	0.327118	0.00417249	0.094144	0.144	0.13	0.125	0.16
ULBP2	-0.145662	-0.0699863	-0.265146	0.281986	0.120004	0.0093375	0.073	0.53	0.014	0.88
USH1C	0.0119388	-0.349511	0.468291	0.155906	0.223401	0.462991	0.286	0.0002	0.173	0.076
USP15	-0.202899	-0.32461	-0.212005	-0.368603	-0.176626	-0.499802	-0.302	5.1e-06	-0.282	1.4e-07
USP18	0.111959	0.475538	0.0687161	0.180474	0.226608		0.185	0.0089	0.197	0.00065
VAV1	-0.353541	-0.581483	-0.403348	-0.483237	-0.381352	-0.699779	-0.487	3.9e-13	-0.471	1.2e-19
VCAM1	-0.301459		-0.571129	-0.610728	-0.528119	-0.66558	-0.586	6.4e-37	-0.537	9e-21
VDAC1	-0.485216	-0.758185	-0.101036	-0.0707035	-0.00380831		-0.047	0.52	-0.294	0.056
VDR	-0.611929	-0.567482	-0.256999	-0.614576	-0.38492	-0.864796	-0.558	1.1e-05	-0.578	1.3e-11
VEGFA	0.175064	0.0341431	-0.114773	0.133849	-0.0390475	-0.338866	-0.033	0.71	0.025	0.71
VEGFC	-0.334459		-0.256327	-0.422388	-0.180447	-0.345535	-0.316	4.5e-07	-0.321	3e-09
VIP	0.102493		-0.310193	0.0162646	-0.093726	0.187957	-0.065	0.42	-0.024	0.73
VIPR1	-0.171588	-0.225891	-0.122867	-0.250864	-0.390301	-0.604624	-0.349	4e-05	-0.304	3.7e-06
VISTA
VTCN1	-0.693929	-0.022441	-0.531981	-0.388613	-0.196642	-0.539075	-0.389	8.3e-07	-0.425	3.2e-05
WNT5A	-0.350501	0.517496	0.0266953	-0.300084	-0.134524	0.11254	-0.145	0.086	-0.054	0.66
XCL1	0.0925949	0.349478	-0.451726	-0.122	-0.0991803	0.229507	-0.142	0.19	-0.033	0.74
XCR1		-0.189234	0.141756	-0.399683	-0.428364	-0.505401	-0.328	0.0027	-0.314	0.0011
XPC	-0.144993	-0.0132669	0.264009	-0.335595	-0.19064	-0.362487	-0.168	0.17	-0.155	0.066
ZEB1	0.161852	0.682523	0.251721	0.0291475	-0.0492247	-0.490293	-0.053	0.67	0.107	0.45
ZFPM1	0.324887	-0.681396	0.413083	0.329732	0.441595	0.127746	0.377	2.8e-10	0.162	0.35
ZKSCAN7	0.296863	0.294795	-0.16935	0.193809	0.177427	0.243329	0.138	0.062	0.192	0.00066
ZNF366			0.0708643	-0.247175	-0.507455	-0.5744	-0.337	0.0055	-0.337	0.0055
